# Supplementary material for: Endothelial Cells' Activation and Apoptosis Induced by a Subset of Antibodies against Human Cytomegalovirus: Relevance to the Pathogenesis of Atherosclerosis
Source: PLoS One. 2007 May 30;2(5):e473. doi: 10.1371/journal.pone.0000473 (PMC1868596; doi:10.1371/journal.pone.0000473)
Supplement: Table S1 — Genes up-regulated by anti-US28 antibodies. (0.17 MB XLS) [file pone.0000473.s002.xls]

## Sheet: H28 UP
Table S1: Genes up-regulated by anti-US28 antibodies
Probe Set ID	Gene access number	F.C US28 6h	F.C US28 12h	Gene description	Gene Symbol
213350_at	BF680255	119.983	40.7045	ribosomal protein S11	RPS11
202028_s_at	BC000603.1	31.3877	15.658	ribosomal protein L38	RPL38
221943_x_at	AW303136	27.2729	15.3505	ribosomal protein L38	RPL38
213642_at	BE312027	23.3546	10.3322	ribosomal protein L27	RPL27
213757_at	BF541557	22.9307	17.7773	eukaryotic translation initiation factor 5A	EIF5A
212952_at	BE251303	20.7936	18.9271	calreticulin	CALR
213734_at	BG260658	17.5098	14.2294	replication factor C (activator 1) 5, 36.5kDa	RFC5
212044_s_at	BE737027	16.1954	6.67172	ribosomal protein L27a	RPL27A
214041_x_at	BE857772	13.6461	18.4318	ribosomal protein L37a	RPL37A
213002_at	BF347326	12.8413	9.40659	myristoylated alanine-rich protein kinase C substrate	MARCKS
201730_s_at	BF110993	12.0027	9.51003	translocated promoter region (to activated MET oncogene)	TPR
202600_s_at	AI824012	11.8624	8.1217	nuclear receptor interacting protein 1	NRIP1
214182_at	AA243143	11.1432	8.54996	ADP-ribosylation factor 6	ARF6
216246_at	AF113008.1	10.2382	6.57099	ribosomal protein S20	RPS20
213655_at	AA502643	9.41495	8.736	tyrosine 3-monooxygenase/tryptophan 5-monooxygenase activation protein, epsilon polypeptide	YWHAE
208701_at	BC000373.1	9.3682	7.8462	amyloid beta (A4) precursor-like protein 2	APLP2
219599_at	NM_018507.1	9.09015	8.79351	eukaryotic translation initiation factor 4B	EIF4B
214149_s_at	AI252582	9.08782	7.13854	ATPase, H+ transporting, lysosomal 9kDa, V0 subunit e	ATP6V0E
214352_s_at	BF673699	8.92298	8.48437	v-Ki-ras2 Kirsten rat sarcoma 2 viral oncogene homolog	KRAS2
215338_s_at	AI688640	8.62094	8.9739	natural killer-tumor recognition sequence	NKTR
213872_at	BE465032	7.68662	7.40077	chromosome 6 open reading frame 62	C6orf62
214316_x_at	AI348935	7.65556	5.32026	calreticulin	CALR
214101_s_at	BG153399	7.2753	5.13439	aminopeptidase puromycin sensitive	NPEPPS
215447_at	AL080215.1	6.64056	7.7675	tissue factor pathway inhibitor (lipoprotein-associated coagulation inhibitor)	TFPI
213747_at	AA047234	6.61171	3.34876	ornithine decarboxylase antizyme inhibitor	OAZIN
201340_s_at	AF010314.1	6.54691	6.80892	ectodermal-neural cortex (with BTB-like domain)	ENC1
213979_s_at	AA053830	6.48094	5.09884	C-terminal binding protein 1	CTBP1
220494_s_at	NM_018678.1	6.38025	5.80641	chromosome 14 open reading frame 117	C14orf117
214375_at	AI962377	6.36063	6.74937	PTPRF interacting protein, binding protein 1 (liprin beta 1)	PPFIBP1
213879_at	AI971724	6.04485	5.89832	SMT3 suppressor of mif two 3 homolog 2 (yeast)	SMT3H2
206211_at	NM_000450.1	5.94602	1.79302	selectin E (endothelial adhesion molecule 1)	SELE
205097_at	AI025519	5.6965	4.53387	solute carrier family 26 (sulfate transporter), member 2	SLC26A2
215450_at	W87901	5.68457	3.98952	small nuclear ribonucleoprotein polypeptide E	SNRPE
207688_s_at	NM_005538.1	5.64279	3.78501	inhibin, beta C	INHBC
202669_s_at	U16797.1	5.58135	9.04669	ephrin-B2	EFNB2
213710_s_at	AL523275	5.48011	5.55918	calmodulin 1 (phosphorylase kinase, delta)	CALM1
208993_s_at	NM_004792.1	5.43722	5.09445	Homo sapiens transcribed sequence with strong similarity to protein ref:NP_004783.1 (H.sapiens) peptidyl-prolyl isomerase G (cyclophilin G); Clk-associating RS-cyclophilin [Homo sapiens]
208610_s_at	AI655799	5.37076	5.77107	serine/arginine repetitive matrix 2	SRRM2
202379_s_at	AI361805	5.35911	5.71061	natural killer-tumor recognition sequence	NKTR
212629_s_at	AK023692.1	5.32811	6.12713	protein kinase C-like 2	PRKCL2
202760_s_at	NM_007203.1	5.27034	4.36336	A kinase (PRKA) anchor protein 2	AKAP2
221222_s_at	NM_017860.1	5.20139	2.79412	hypothetical protein FLJ20519	FLJ20519
213048_s_at	W26593	5.11155	4.63451	SET translocation (myeloid leukemia-associated)	SET
213789_at	AV702405	4.81278	3.31505	emopamil binding protein (sterol isomerase)	EBP
217653_x_at	AW150065	4.78805	4.67486	Homo sapiens transcribed sequence with weak similarity to protein ref:NP_060312.1 (H.sapiens) hypothetical protein FLJ20489 [Homo sapiens]
202082_s_at	NM_003003.1	4.741	5.08251	SEC14-like 1 (S. cerevisiae)	SEC14L1
200914_x_at	BF589024	4.70945	2.88623	kinectin 1 (kinesin receptor)	KTN1
208859_s_at	AI650257	4.68382	4.41038	alpha thalassemia/mental retardation syndrome X-linked (RAD54 homolog, S. cerevisiae)	ATRX
214055_x_at	AW238632	4.66541	4.52456	HBxAg transactivated protein 2	XTP2
214004_s_at	AI806207	4.58274	4.44338	KIAA0121 gene product	KIAA0121
210596_at	AF130104.1	4.50229	2.99901	implantation-associated protein	DKFZp564K142
213015_at	BF448315	4.4817	5.01084	hypothetical gene supported by AF052174	na
214001_x_at	AA320764	4.46258	3.14521	ribosomal protein S10	RPS10
205967_at	NM_003542.2	4.44147	4.06662	histone 1, H4c	HIST1H4C
206061_s_at	NM_030621.1	4.43163	5.41939	Dicer1, Dcr-1 homolog (Drosophila)	DICER1
203628_at	NM_000875.2	4.40612	3.98915	insulin-like growth factor 1 receptor	IGF1R
213229_at	BF590131	4.26401	3.82486	Dicer1, Dcr-1 homolog (Drosophila)	DICER1
209774_x_at	M57731.1	4.21318	2.71726	chemokine (C-X-C motif) ligand 2	CXCL2
208661_s_at	D84294.1	4.18886	5.51741	tetratricopeptide repeat domain 3	TTC3
214257_s_at	AA890010	4.12547	3.6383	hypothetical protein FLJ21272	FLJ21272
201996_s_at	AL524033	4.10883	3.83831	SMART/HDAC1 associated repressor protein	SHARP
217985_s_at	AA102574	3.98377	4.61631	bromodomain adjacent to zinc finger domain, 1A	BAZ1A
209535_s_at	AF127481.1	3.9832	3.68284	A kinase (PRKA) anchor protein 13	AKAP13
220940_at	NM_025190.1	3.98042	7.92801	KIAA1641 protein	KIAA1641
213742_at	AW241752	3.89233	3.8	splicing factor, arginine/serine-rich 11	SFRS11
221753_at	AB037719.1	3.83907	3.50797	slingshot 1	SSH1
217679_x_at	AI683552	3.82714	3.45373
203868_s_at	NM_001078.1	3.76266	2.05962	vascular cell adhesion molecule 1	VCAM1
213705_at	AW301861	3.68701	2.63912	methionine adenosyltransferase II, alpha	MAT2A
212977_at	AI817041	3.65806	2.23568	G protein-coupled receptor	RDC1
206555_s_at	NM_017736.1	3.64756	2.86176	hypothetical protein FLJ20274	FLJ20274
204863_s_at	BE856546	3.61267	4.36281	interleukin 6 signal transducer (gp130, oncostatin M receptor)	IL6ST
211948_x_at	AL096857.1	3.60012	4.6134	HBxAg transactivated protein 2	XTP2
214722_at	AW516297	3.57756	2.38576	hypothetical protein FLJ21272	FLJ21272
201917_s_at	AI694452	3.53477	4.52553	hypothetical protein FLJ10618	FLJ10618
215604_x_at	AK023783.1	3.53124	3.48542	Homo sapiens cDNA FLJ13721 fis, clone PLACE2000450.
203318_s_at	NM_021964.1	3.53112	2.91846	zinc finger protein 148 (pHZ-52)	ZNF148
219158_s_at	NM_025085.1	3.51816	3.43037	transcriptional coactivator tubedown-100	TBDN100
204881_s_at	NM_003358.1	3.4952	2.72852	UDP-glucose ceramide glucosyltransferase	UGCG
217713_x_at	AA126763	3.49393	3.15462	Homo sapiens transcribed sequence with weak similarity to protein ref:NP_060312.1 (H.sapiens) hypothetical protein FLJ20489 [Homo sapiens]
208246_x_at	NM_017618.1	3.48749	3.32008	thymidine kinase 2, mitochondrial	TK2
210733_at	AF130055.1	3.45753	3.08839	translocation associated membrane protein 1	TRAM1
213788_s_at	AI701156	3.44706	3.73803	hypothetical gene supported by AK026880; BC030095; AF052138	na
203247_s_at	BC003566.1	3.4413	2.75637	zinc finger protein 24 (KOX 17)	ZNF24
211406_at	AF119875.1	3.42641	3.17577	HSPC039 protein	HSPC039
215978_x_at	AK021514.1	3.42501	3.27529	hypothetical protein LOC152719	LOC152719
204771_s_at	AI632304	3.42466	3.06167	transcription termination factor, RNA polymerase I	TTF1
212226_s_at	AL576654	3.37921	3.69251	phosphatidic acid phosphatase type 2B	PPAP2B
215588_x_at	AK024958.1	3.3694	2.84924	RIO kinase 3 (yeast)	RIOK3
209785_s_at	AF065214.1	3.36057	3.63921	phospholipase A2, group IVC (cytosolic, calcium-independent)	PLA2G4C
200908_s_at	BC005354.1	3.35166	2.24294	ribosomal protein, large P2	RPLP2
215179_x_at	AK023843.1	3.33907	3.02146	placental growth factor, vascular endothelial growth factor-related protein	PGF
215252_at	AW814026	3.33755	3.33755	Homo sapiens cDNA: FLJ21350 fis, clone COL02751.
206169_x_at	NM_025013.1	3.33696	2.57237	ubiquitous tetratricopeptide containing protein RoXaN	RoXaN
219156_at	NM_018373.1	3.33199	3.18494	synaptojanin 2 binding protein	SYNJ2BP
222104_x_at	AI569458	3.33026	3.67795	general transcription factor IIH, polypeptide 3, 34kDa	GTF2H3
208137_x_at	NM_030972.1	3.31913	3.34204	hypothetical protein MGC5384	MGC5384
204470_at	NM_001511.1	3.31739	1.62594	chemokine (C-X-C motif) ligand 1 (melanoma growth stimulating activity, alpha)	CXCL1
217662_x_at	AI393960	3.31588	2.72262	Homo sapiens transcribed sequence with weak similarity to protein ref:NP_060265.1 (H.sapiens) hypothetical protein FLJ20378 [Homo sapiens]
204373_s_at	NM_014810.1	3.27375	2.46186	centrosome-associated protein 350	CAP350
207657_x_at	NM_002270.1	3.26851	3.2029	karyopherin (importin) beta 2	KPNB2
219557_s_at	NM_020645.1	3.25774	2.9118	chromosome 11 open reading frame 14	C11orf14
202124_s_at	AV705253	3.24793	3.81893	amyotrophic lateral sclerosis 2 (juvenile) chromosome region, candidate 3	ALS2CR3
201846_s_at	NM_012234.1	3.22926	3.25529	RING1 and YY1 binding protein	RYBP
207730_x_at	NM_017932.1	3.21755	3.36366	hypothetical protein FLJ20700	FLJ20700
205315_s_at	NM_006750.1	3.2136	3.15773	syntrophin, beta 2 (dystrophin-associated protein A1, 59kDa, basic component 2)	SNTB2
222303_at	AV700891	3.20509	2.34206	v-ets erythroblastosis virus E26 oncogene homolog 2 (avian)	ETS2
201242_s_at	BC000006.1	3.18261	2.40713	ATPase, Na+/K+ transporting, beta 1 polypeptide	ATP1B1
219390_at	NM_017946.1	3.17696	3.67313	FK506 binding protein 14, 22 kDa	FKBP14
217526_at	AI478300	3.15948	1.95201	Homo sapiens transcribed sequence with moderate similarity to protein ref:NP_060190.1 (H.sapiens) hypothetical protein FLJ20234 [Homo sapiens]
204324_s_at	NM_014498.1	3.15368	2.94765	golgi phosphoprotein 4	GOLPH4
213281_at	BE327172	3.14144	2.38972	v-jun sarcoma virus 17 oncogene homolog (avian)	JUN
203590_at	NM_006141.1	3.13704	2.53326	dynein, cytoplasmic, light intermediate polypeptide 2	DNCLI2
214715_x_at	AK024789.1	3.12794	3.07177	KRAB zinc finger protein KR18	KR18
215504_x_at	AF131777.1	3.119	4.09126	Homo sapiens clone 25061 mRNA sequence
209088_s_at	T70262	3.11893	3.8059	ubinuclein 1	UBN1
212382_at	AK021980.1	3.1171	3.42006	transcription factor 4	TCF4
219751_at	NM_024860.1	3.11016	1.34218	hypothetical protein FLJ21148	FLJ21148
201983_s_at	AW157070	3.10826	2.573	epidermal growth factor receptor (erythroblastic leukemia viral (v-erb-b) oncogene homolog, avian)	EGFR
212677_s_at	AB011154.1	3.09698	2.62755	KIAA0582 protein	KIAA0582
221829_s_at	AI307759	3.0927	2.78052	karyopherin (importin) beta 2	KPNB2
212341_at	AA195936	3.09206	2.47985	hypothetical protein MGC21416	MGC21416
202648_at	BC000023.1	3.07916	3.07916	ribosomal protein S19	RPS19
214374_s_at	AI962377	3.07054	3.64241	PTPRF interacting protein, binding protein 1 (liprin beta 1)	PPFIBP1
211503_s_at	AF112206.1	3.06041	2.67969	RAB14, member RAS oncogene family	RAB14
204014_at	NM_001394.2	3.05893	2.68579	dual specificity phosphatase 4	DUSP4
220720_x_at	NM_025029.1	3.05866	3.01795	hypothetical protein FLJ14346	FLJ14346
60794_f_at	AI400621	3.05544	2.8037	Homo sapiens cDNA FLJ12601 fis, clone NT2RM4001414.
212520_s_at	AI684141	3.05306	3.36972	SWI/SNF related, matrix associated, actin dependent regulator of chromatin, subfamily a, member 4	SMARCA4
213619_at	AV753392	3.05286	2.55887	heterogeneous nuclear ribonucleoprotein H1 (H)	HNRPH1
216858_x_at	AL080112.1	3.03684	3.01468
202975_s_at	N21138	3.03082	3.15356	Rho-related BTB domain containing 3	RHOBTB3
216187_x_at	AF222691.1	3.02854	3.14438	Homo sapiens Alu repeat (LNX1) mRNA sequence
204362_at	NM_003930.1	3.02355	2.60999	src family associated phosphoprotein 2	SCAP2
215373_x_at	AK022213.1	3.00609	3.14937	PR/SET domain containing protein 07	SET07
212251_at	AI972475	3.0027	2.1991	LYRIC/3D3	LYRIC
207186_s_at	NM_004459.2	2.972	2.99731	fetal Alzheimer antigen	FALZ
220113_x_at	NM_019014.1	2.96637	2.73486	polymerase (RNA) I polypeptide B, 128kDa	POLR1B
209355_s_at	AB000889.1	2.96031	2.93084	phosphatidic acid phosphatase type 2B	PPAP2B
204358_s_at	AF169676.1	2.95248	3.34685	fibronectin leucine rich transmembrane protein 2	FLRT2
219290_x_at	NM_014395.1	2.94129	2.69436	dual adaptor of phosphotyrosine and 3-phosphoinositides	DAPP1
221997_s_at	AI560951	2.93969	2.61336	mitochondrial ribosomal protein L52	MRPL52
209023_s_at	BC001765.1	2.93828	2.3193	stromal antigen 2	STAG2
57739_at	AI949010	2.93593	2.74315	hypothetical protein FLJ20195	FLJ20195
207057_at	NM_004731.1	2.9239	2.10694	solute carrier family 16 (monocarboxylic acid transporters), member 7	SLC16A7
213087_s_at	BF690020	2.90078	2.2625	eukaryotic translation elongation factor 1 delta (guanine nucleotide exchange protein)	EEF1D
202173_s_at	NM_007146.1	2.88818	2.16516	zinc finger protein 161	ZNF161
203497_at	NM_004774.1	2.88123	2.67357	PPAR binding protein	PPARBP
205370_x_at	NM_001918.1	2.85288	2.49014	dihydrolipoamide branched chain transacylase (E2 component of branched chain keto acid dehydrogenase complex; maple syrup urine disease)	DBT
220796_x_at	NM_024881.1	2.84743	2.8729	solute carrier family 35, member E1	SLC35E1
212451_at	D87445.2	2.84231	3.08003	KIAA0256 gene product	KIAA0256
221503_s_at	AF034756.1	2.81523	3.34011	karyopherin alpha 3 (importin alpha 4)	KPNA3
221503_s_at	AF034756.1	2.81523	3.34011	karyopherin alpha 3 (importin alpha 4)	KPNA3
203753_at	NM_003199.1	2.79401	2.88165	transcription factor 4	TCF4
217550_at	AA576497	2.78708	2.68708	activating transcription factor 6	ATF6
201602_s_at	NM_002480.1	2.78091	2.60653	protein phosphatase 1, regulatory (inhibitor) subunit 12A	PPP1R12A
208935_s_at	L78132.1	2.78055	1.3845	lectin, galactoside-binding, soluble, 8 (galectin 8)	LGALS8
221718_s_at	M90360.1	2.77716	2.80753	A kinase (PRKA) anchor protein 13	AKAP13
210679_x_at	BC002629.1	2.777	2.36285	B-cell CLL/lymphoma 7A	BCL7A
222158_s_at	AF229834.1	2.75969	2.92084	CGI-146 protein	PNAS-4
215587_x_at	AK023891.1	2.75417	2.9062	Homo sapiens cDNA FLJ13829 fis, clone THYRO1000625.
213593_s_at	AW978896	2.74894	2.78274	transformer-2 alpha	TRA2A
213956_at	AW299294	2.74437	2.19863	centrosome-associated protein 350	CAP350
214176_s_at	AI348545	2.74229	2.71604	pre-B-cell leukemia transcription factor interacting protein 1	PBXIP1
205178_s_at	NM_006910.1	2.72688	2.10833	retinoblastoma binding protein 6	RBBP6
208662_s_at	D84294.1	2.72642	2.63295	tetratricopeptide repeat domain 3	TTC3
211316_x_at	AF009616.1	2.71375	2.49434	CASP8 and FADD-like apoptosis regulator	CFLAR
211944_at	AL096857.1	2.70767	3.46861	HBxAg transactivated protein 2	XTP2
202537_s_at	AF151842.1	2.6991	1.91767	DKFZP564O123 protein	DKFZP564O123
221884_at	BE466525	2.69772	2.52794	ecotropic viral integration site 1	EVI1
215203_at	AW438464	2.69462	2.97948	golgi autoantigen, golgin subfamily a, 4	GOLGA4
212368_at	AA972711	2.68866	2.36437	zinc finger protein 292	ZNF292
201813_s_at	NM_014744.1	2.6842	2.93311	TBC1 domain family, member 5	TBC1D5
206792_x_at	NM_000923.1	2.67438	2.71942	phosphodiesterase 4C, cAMP-specific (phosphodiesterase E1 dunce homolog, Drosophila)	PDE4C
220512_at	NM_024767.1	2.66823	1.99198	deleted in liver cancer 1	DLC1
219392_x_at	NM_018304.1	2.66371	2.46111	hypothetical protein FLJ11029	FLJ11029
219658_at	NM_024754.1	2.64863	2.1066	hypothetical protein FLJ12598	FLJ12598
211464_x_at	U20537.1	2.64619	2.35383	caspase 6, apoptosis-related cysteine protease	CASP6
221960_s_at	AI189609	2.64441	2.92586	RAB2, member RAS oncogene family	RAB2
221871_s_at	BF057492	2.63683	1.67317	TRK-fused gene	TFG
213457_at	BF739959	2.63673	2.10856	malignant fibrous histiocytoma amplified sequence 1	MFHAS1
217715_x_at	BE045142	2.63407	2.2539	Homo sapiens transcribed sequence with weak similarity to protein ref:NP_060219.1 (H.sapiens) hypothetical protein FLJ20294 [Homo sapiens]
205383_s_at	NM_015642.1	2.62457	2.00516	zinc finger protein 288	ZNF288
213016_at	BF448315	2.62283	2.19694	hypothetical gene supported by AF052174	na
206551_x_at	NM_017644.1	2.62181	2.52719	hypothetical protein FLJ20059	FLJ20059
217554_at	AV719355	2.61843	2.80691	similar to hypothetical protein DKFZp564K142	na
211374_x_at	AF116715.1	2.61494	2.7398	Homo sapiens PRO2829 mRNA, complete cds
209226_s_at	U72069.1	2.61362	2.7273	karyopherin (importin) beta 2	KPNB2
205032_at	NM_002203.2	2.61121	2.69263	integrin, alpha 2 (CD49B, alpha 2 subunit of VLA-2 receptor)	ITGA2
212758_s_at	U19969.1	2.60866	3.26922	transcription factor 8 (represses interleukin 2 expression)	TCF8
220071_x_at	NM_018097.1	2.59927	2.57947	hypothetical protein FLJ10460	FLJ10460
222180_at	AU147889	2.59462	2.19995	Homo sapiens cDNA FLJ14122 fis, clone MAMMA1002033.
219678_x_at	NM_022487.1	2.5895	2.39359	DNA cross-link repair 1C (PSO2 homolog, S. cerevisiae)	DCLRE1C
217762_s_at	BE789881	2.5842	1.65089	RAB31, member RAS oncogene family	RAB31
216450_x_at	AK025862.1	2.58172	2.15527	tumor rejection antigen (gp96) 1	TRA1
219221_at	NM_024724.1	2.57837	2.8691
218859_s_at	NM_016649.1	2.57518	2.0912	chromosome 20 open reading frame 6	C20orf6
209225_x_at	AI653355	2.57224	2.3792	karyopherin (importin) beta 2	KPNB2
207016_s_at	AB015228.1	2.56556	2.09602	aldehyde dehydrogenase 1 family, member A2	ALDH1A2
201810_s_at	AL562152	2.56532	2.56532	SH3-domain binding protein 5 (BTK-associated)	SH3BP5
215208_x_at	AK021571.1	2.56333	3.1766	ribosomal protein L35a	RPL35A
213813_x_at	AI345238	2.55661	2.38594	ferritin, light polypeptide	FTL
215600_x_at	AK022174.1	2.55108	2.55108	hypothetical protein LOC285231	LOC285231
218155_x_at	AK026565.1	2.54704	2.54704	hypothetical protein FLJ10534	FLJ10534
211000_s_at	AB015706.1	2.53663	2.78733	interleukin 6 signal transducer (gp130, oncostatin M receptor)	IL6ST
201024_x_at	NM_015904.1	2.53365	2.5308	translation initiation factor IF2	IF2
211862_x_at	AF015451.1	2.4993	3.71632	CASP8 and FADD-like apoptosis regulator	CFLAR
215529_x_at	AI590053	2.49116	2.57774	disco-interacting protein 2 (Drosophila) homolog	DIP2
219757_s_at	NM_017799.1	2.47532	2.45275	chromosome 14 open reading frame 101	C14orf101
215404_x_at	AK024388.1	2.4703	2.61306	fibroblast growth factor receptor 1 (fms-related tyrosine kinase 2, Pfeiffer syndrome)	FGFR1
216598_s_at	S69738.1	2.4599	1.98265	chemokine (C-C motif) ligand 2	CCL2
222024_s_at	AK022014.1	2.45431	2.22103	A kinase (PRKA) anchor protein 13	AKAP13
208238_x_at	NM_013344.1	2.45087	2.29891	leucine zipper-like protein	LZLP
219571_s_at	NM_016265.1	2.44868	1.83179	zinc finger protein 325	ZNF325
220232_at	NM_024906.1	2.44762	1.56648	stearoyl-CoA desaturase 4	SCD4
216609_at	AF065241.1	2.43117	2.03896	thioredoxin	TXN
211713_x_at	BC005832.1	2.42476	2.25077	KIAA0101 gene product	KIAA0101
203181_x_at	AW149364	2.42382	2.71811	SFRS protein kinase 2	SRPK2
215553_x_at	AK024315.1	2.42063	2.08616	Homo sapiens cDNA FLJ14253 fis, clone OVARC1001376.
205854_at	AK024246.1	2.41477	2.15729	tubby like protein 3	TULP3
222146_s_at	AK026674.1	2.41023	2.79948	transcription factor 4	TCF4
222207_x_at	AK024602.1	2.40092	2.17494	similar to PRO0483 protein	na
211452_x_at	AF130054.1	2.398	2.16005	hypothetical protein FLJ14503	FLJ14503
201502_s_at	AI078167	2.39574	1.75384	nuclear factor of kappa light polypeptide gene enhancer in B-cells inhibitor, alpha	NFKBIA
217813_s_at	NM_006717.1	2.39106	2.39106	spindlin	SPIN
217608_at	AW408767	2.39091	1.9723	similar to RIKEN cDNA A930021C24	na
212783_at	AK026954.1	2.37969	1.63847	retinoblastoma binding protein 6	RBBP6
212840_at	AB018337.1	2.37909	2.23185	KIAA0794 protein	KIAA0794
204595_s_at	AI300520	2.37867	2.9056	stanniocalcin 1	STC1
212852_s_at	AK024044.1	2.37741	2.12002	Sjogren syndrome antigen A2 (60kDa, ribonucleoprotein autoantigen SS-A/Ro)	SSA2
221830_at	AI302106	2.3764	1.94228	RAP2A, member of RAS oncogene family	RAP2A
214314_s_at	BE138647	2.37015	1.83775	translation initiation factor IF2	IF2
211317_s_at	AF041461.1	2.367	4.42038	CASP8 and FADD-like apoptosis regulator	CFLAR
217579_x_at	AW301806	2.35766	2.35224	Homo sapiens transcribed sequence with weak similarity to protein ref:NP_060312.1 (H.sapiens) hypothetical protein FLJ20489 [Homo sapiens]
221031_s_at	NM_030817.1	2.34952	1.48535	hypothetical protein DKFZp434F0318	DKFZP434F0318
208772_at	AU160676	2.34841	2.09173	FLJ20288 protein	FLJ20288
213052_at	BF246917	2.34786	2.09437	protein kinase, cAMP-dependent, regulatory, type II, alpha	PRKAR2A
209508_x_at	AF005774.1	2.34615	2.94698	CASP8 and FADD-like apoptosis regulator	CFLAR
213793_s_at	BE550452	2.34612	1.66847	homer homolog 1 (Drosophila)	HOMER1
213550_s_at	AA993683	2.33914	2.28695	NADH dehydrogenase (ubiquinone) 1 alpha subcomplex, 2, 8kDa	NDUFA2
211769_x_at	BC006088.1	2.32224	2.51467	tumor differentially expressed 1	TDE1
213826_s_at	AA292281	2.32025	2.24359	H3 histone, family 3A	H3F3A
209579_s_at	AL556619	2.31985	2.13042	methyl-CpG binding domain protein 4	MBD4
222252_x_at	AK023354.1	2.31551	2.08783
201991_s_at	BF223224	2.3059	1.92764	kinesin family member 5B	KIF5B
217763_s_at	NM_006868.1	2.30582	1.8363	RAB31, member RAS oncogene family	RAB31
222266_at	BF796940	2.29901	1.86359	chromosome 19 open reading frame 2	C19orf2
220085_at	NM_018063.1	2.29797	1.93107	helicase, lymphoid-specific	HELLS
214805_at	U79273.1	2.29763	2.08543	eukaryotic translation initiation factor 4A, isoform 1	EIF4A1
212596_s_at	AL079310.1	2.28221	1.56043	high-mobility group protein 2-like 1	HMG2L1
AFFX-r2-Ec-bioB-3_at	J04423	2.27224	1.93748
219956_at	NM_007210.2	2.27127	2.16292	UDP-N-acetyl-alpha-D-galactosamine:polypeptide N-acetylgalactosaminyltransferase 6 (GalNAc-T6)	GALNT6
214486_x_at	AF041459.1	2.2699	2.83408	CASP8 and FADD-like apoptosis regulator	CFLAR
218242_s_at	NM_017635.1	2.2643	1.45394	CGI-85 protein	CGI-85
222348_at	AW971134	2.26375	1.85273	KIAA0303 protein	KIAA0303
216745_x_at	AK024606.1	2.25925	2.57697	Homo sapiens cDNA: FLJ20953 fis, clone ADSE01979.
213729_at	Z78308	2.25792	2.34117	formin binding protein 3	FNBP3
204786_s_at	L41944.1	2.25683	2.07801	interferon (alpha, beta and omega) receptor 2	IFNAR2
AFFX-r2-Ec-bioC-5_at	J04423	2.25306	2.06739
212240_s_at	M61906.1	2.25267	2.30835	phosphoinositide-3-kinase, regulatory subunit, polypeptide 1 (p85 alpha)	PIK3R1
205529_s_at	NM_004349.1	2.25265	2.08935	core-binding factor, runt domain, alpha subunit 2; translocated to, 1; cyclin D-related	CBFA2T1
219437_s_at	NM_013275.1	2.25243	2.93553	nasopharyngeal carcinoma susceptibility protein	LZ16
217437_s_at	AB029026.1	2.2523	1.43994	transforming, acidic coiled-coil containing protein 1	TACC1
208814_at	AA043348	2.24986	1.8755	heat shock 70kDa protein 4	HSPA4
212177_at	AL080186.1	2.24495	2.68746	SR rich protein	DKFZp564B0769
217028_at	AJ224869	2.23919	1.98753	chemokine (C-X-C motif) receptor 4	CXCR4
209781_s_at	AF069681.1	2.23803	1.44366	KH domain containing, RNA binding, signal transduction associated 3	KHDRBS3
211466_at	U70862.1	2.23665	2.82243	nuclear factor I/B	NFIB
211454_x_at	AF336878.1	2.23531	2.12158
217446_x_at	AL080160.1	2.23242	2.32892	similar to F-box domain containing protein family member	na
212542_s_at	BF224151	2.22955	1.75088	interleukin-1 receptor-associated kinase 1 binding protein 1	IRAK1BP1
216604_s_at	AL365343.2	2.22228	2.2026	solute carrier family 7 (cationic amino acid transporter, y+ system), member 8	SLC7A8
216524_x_at	AL049260.1	2.21968	2.01399	Homo sapiens mRNA; cDNA DKFZp564E233 (from clone DKFZp564E233)
213850_s_at	AI984932	2.21908	3.0814	splicing factor, arginine/serine-rich 2, interacting protein	SFRS2IP
214911_s_at	S78771.1	2.21528	2.1221	bromodomain containing 2	BRD2
209678_s_at	L18964.1	2.21467	2.60054	protein kinase C, iota	PRKCI
213156_at	AL049423.1	2.20752	1.22185	Homo sapiens mRNA; cDNA DKFZp586B211 (from clone DKFZp586B211)
213665_at	AI989477	2.20351	2.05714	SRY (sex determining region Y)-box 4	SOX4
202040_s_at	NM_005056.1	2.20211	2.06515	retinoblastoma binding protein 2	RBBP2
213517_at	AW103422	2.19862	2.01177	poly(rC) binding protein 2	PCBP2
204976_s_at	AK023637.1	2.1937	2.37894	hypothetical protein LOC286505	LOC286505
217678_at	AA488687	2.19225	1.7184	Homo sapiens transcribed sequence with moderate similarity to protein ref:NP_060312.1 (H.sapiens) hypothetical protein FLJ20489 [Homo sapiens]
201411_s_at	NM_017958.1	2.18957	2.1946	pleckstrin homology domain containing, family B (evectins) member 2	PLEKHB2
218088_s_at	NM_022157.1	2.18794	1.25137	Ras-related GTP binding C	RRAGC
212605_s_at	W85912	2.18764	1.4304	hypothetical gene supported by AF034176	na
202555_s_at	NM_005965.1	2.18585	2.19185	myosin, light polypeptide kinase	MYLK
210686_x_at	BC001407.1	2.17746	2.11134	solute carrier family 25 (mitochondrial carrier; Graves disease autoantigen), member 16	SLC25A16
214464_at	NM_003607.1	2.17351	4.26023	CDC42 binding protein kinase alpha (DMPK-like)	CDC42BPA
209897_s_at	AF055585.1	2.15674	1.65531	slit homolog 2 (Drosophila)	SLIT2
200653_s_at	M27319.1	2.15593	1.903	calmodulin 1 (phosphorylase kinase, delta)	CALM1
221473_x_at	U49188.1	2.14039	2.28194	tumor differentially expressed 1	TDE1
217974_at	NM_016551.1	2.14028	1.93404	seven transmembrane protein TM7SF3	TM7SF3
217527_s_at	AI478300	2.13866	1.44899	Homo sapiens transcribed sequence with moderate similarity to protein ref:NP_060190.1 (H.sapiens) hypothetical protein FLJ20234 [Homo sapiens]
203803_at	N45309	2.13659	1.75368	prenylcysteine lyase	PCL1
221155_x_at	NM_018603.1	2.13621	2.17741	hypothetical protein PRO1496	PRO1496
203255_at	NM_018693.1	2.13461	1.97106	F-box only protein 11	FBXO11
205964_at	NM_024106.1	2.13406	1.73919	zinc finger protein 426	ZNF426
207983_s_at	NM_006603.1	2.13022	2.53275	stromal antigen 2	STAG2
208663_s_at	D84294.1	2.12923	2.74535	tetratricopeptide repeat domain 3	TTC3
219163_at	NM_017656.1	2.12867	2.04228	hypothetical protein FLJ20079	FLJ20079
202157_s_at	U69546.1	2.12621	1.61175	CUG triplet repeat, RNA binding protein 2	CUGBP2
212794_s_at	AL137753.1	2.12599	2.45592	KIAA1033 protein	KIAA1033
201737_s_at	NM_005885.1	2.12118	1.28023	similar to S. cerevisiae SSM4	TEB4
211969_at	NM_005348.1	2.10563	1.83596	heat shock 90kDa protein 1, alpha	HSPCA
203319_s_at	L04282.1	2.10019	2.41627	zinc finger protein 148 (pHZ-52)	ZNF148
204270_at	AI568728	2.10015	1.52674	v-ski sarcoma viral oncogene homolog (avian)	SKI
217586_x_at	N35922	2.0984	2.14109	Homo sapiens transcribed sequence with weak similarity to protein ref:NP_062553.1 (H.sapiens) hypothetical protein FLJ11267 [Homo sapiens]
213051_at	AI133727	2.09786	1.46372	zinc finger antiviral protein	ZAP
203637_s_at	NM_000381.1	2.09742	1.59012	midline 1 (Opitz/BBB syndrome)	MID1
214902_x_at	AL080232.1	2.09447	2.40495	Homo sapiens mRNA; cDNA DKFZp586A061 (from clone DKFZp586A061)
209750_at	N32859	2.09232	2.17798	nuclear receptor subfamily 1, group D, member 2	NR1D2
204334_at	AA488672	2.091	1.58382	Kruppel-like factor 7 (ubiquitous)	KLF7
201294_s_at	NM_015626.1	2.08717	2.06884	SOCS box-containing WD protein SWiP-1	WSB1
203742_s_at	BF674842	2.08506	1.56465	thymine-DNA glycosylase	TDG
214594_x_at	BG252666	2.08428	2.38499	ATPase, Class I, type 8B, member 1	ATP8B1
222244_s_at	AK000749.1	2.08113	1.98612	hypothetical protein FLJ20618	FLJ20618
214843_s_at	AK022864.1	2.07763	2.1158	pVHL-interacting deubiquitinating enzyme 1	VDU1
215079_at	AK026723.1	2.072	2.63648	Homo sapiens, clone IMAGE:4541768, mRNA
217947_at	NM_017801.1	2.07193	1.69242	chemokine-like factor super family 6	CKLFSF6
215248_at	AU145003	2.07192	2.40968	growth factor receptor-bound protein 10	GRB10
219380_x_at	NM_006502.1	2.06799	1.93931	polymerase (DNA directed), eta	POLH
AFFX-BioC-3_at	J04423	2.06318	1.90912
212290_at	AW452623	2.05439	2.14487	solute carrier family 7 (cationic amino acid transporter, y+ system), member 1	SLC7A1
202915_s_at	BF115776	2.0532	1.40579	KIAA0475 gene product	KIAA0475
206965_at	NM_016285.1	2.04927	1.62046	Kruppel-like factor 12	KLF12
210993_s_at	U54826.1	2.04363	1.85485	MAD, mothers against decapentaplegic homolog 1 (Drosophila)	MADH1
215628_x_at	AL049285.1	2.04068	2.04068	myosin IF	MYO1F
205798_at	NM_002185.1	2.03944	2.00951	interleukin 7 receptor	IL7R
202688_at	NM_003810.1	2.03444	2.52797	tumor necrosis factor (ligand) superfamily, member 10	TNFSF10
207365_x_at	NM_014709.1	2.03399	2.20248	KIAA0570 gene product	KIAA0570
40016_g_at	AB002301	2.0327	1.67054	KIAA0303 protein	KIAA0303
AFFX-BioDn-5_at	J04423	2.03081	1.80868
207598_x_at	NM_005431.1	2.02733	2.02733	X-ray repair complementing defective repair in Chinese hamster cells 2	XRCC2
208711_s_at	BC000076.1	2.02676	2.03977	cyclin D1 (PRAD1: parathyroid adenomatosis 1)	CCND1
221804_s_at	AK027029.1	2.02119	1.68262	uncharacterized hypothalamus protein HT011	HT011
209119_x_at	AV703465	2.0205	2.00527	nuclear receptor subfamily 2, group F, member 2	NR2F2
208082_x_at	NM_030757.1	2.01917	1.90431	makorin, ring finger protein, 1	MKRN1
210438_x_at	M25077.1	2.01862	1.90541	Sjogren syndrome antigen A2 (60kDa, ribonucleoprotein autoantigen SS-A/Ro)	SSA2
203448_s_at	AI347136	2.01768	1.28303	telomeric repeat binding factor (NIMA-interacting) 1	TERF1
208705_s_at	AL080102.1	2.01523	1.85109	eukaryotic translation initiation factor 5	EIF5
AFFX-CreX-5_at	X03453	2.01422	1.808
210172_at	D26121.1	2.01392	1.84993	splicing factor 1	SF1
AFFX-BioC-5_at	J04423	2.01053	1.73825
204842_x_at	BC002763.1	2.01006	1.97841	protein kinase, cAMP-dependent, regulatory, type II, alpha	PRKAR2A
214305_s_at	AW003030	2.00721	2.4089	splicing factor 3b, subunit 1, 155kDa	SF3B1
214707_x_at	AB002326.2	2.00604	1.98704	Alstrom syndrome 1	ALMS1
212492_s_at	AW237172	2.00301	2.00301	KIAA0876 protein	KIAA0876
216206_x_at	BC005365.1	2.00187	2.45891	mitogen-activated protein kinase kinase 7	MAP2K7
207604_s_at	NM_003615.1	2.00102	2.20654	solute carrier family 4, sodium bicarbonate cotransporter, member 7	SLC4A7
215467_x_at	AK001442.1	1.99803	2.06067	DEAH (Asp-Glu-Ala-His) box polypeptide 9	DHX9
208743_s_at	BC001359.1	1.99801	1.90513	tyrosine 3-monooxygenase/tryptophan 5-monooxygenase activation protein, beta polypeptide	YWHAB
217703_x_at	AA401963	1.99303	2.06438	Homo sapiens transcribed sequence with weak similarity to protein ref:NP_060312.1 (H.sapiens) hypothetical protein FLJ20489 [Homo sapiens]
201291_s_at	NM_001067.1	1.99159	1.73982	topoisomerase (DNA) II alpha 170kDa	TOP2A
214244_s_at	AV717561	1.9864	1.95588	ATPase, H+ transporting, lysosomal 9kDa, V0 subunit e	ATP6V0E
215606_s_at	AB029004.1	1.98351	2.34245	ELKS protein	ELKS
202307_s_at	NM_000593.2	1.98266	1.85065	transporter 1, ATP-binding cassette, sub-family B (MDR/TAP)	TAP1
AFFX-r2-Ec-bioB-M_at	J04423	1.97996	1.70746
204688_at	NM_003919.1	1.9791	1.70432	sarcoglycan, epsilon	SGCE
AFFX-M27830_5_at	M27830	1.96846	1.42126
221516_s_at	BC002587.1	1.96616	1.60853	hypothetical protein FLJ20232	FLJ20232
203346_s_at	AF072814.1	1.96553	1.79012	likely ortholog of mouse metal response element binding transcription factor 2	M96
214773_x_at	AI983505	1.96498	1.57136	putative MAPK activating protein	MGC3794
201593_s_at	AV716798	1.96472	2.14672	likely ortholog of mouse immediate early response, erythropoietin 4	LEREPO4
215067_x_at	AU147942	1.96438	1.89813	peroxiredoxin 2	PRDX2
222351_at	AW009884	1.96306	2.02459	protein phosphatase 2 (formerly 2A), regulatory subunit A (PR 65), beta isoform	PPP2R1B
219754_at	NM_018301.1	1.96055	1.79445	hypothetical protein FLJ11016	FLJ11016
208685_x_at	AA902767	1.95958	1.82562	bromodomain containing 2	BRD2
215281_x_at	AK000199.1	1.95849	1.86469	pogo transposable element with ZNF domain	POGZ
207426_s_at	NM_003326.1	1.95817	1.36123	tumor necrosis factor (ligand) superfamily, member 4 (tax-transcriptionally activated glycoprotein 1, 34kDa)	TNFSF4
202373_s_at	AF255648.1	1.95698	1.57128	rab3 GTPase-activating protein, non-catalytic subunit (150kD)	RAB3-GAP150
201959_s_at	AA488899	1.95346	1.84665	protein associated with Myc	PAM
218401_s_at	NM_012482.1	1.9466	1.44996	zinc finger protein 281	ZNF281
211285_s_at	U84404.1	1.94428	1.56123	ubiquitin protein ligase E3A (human papilloma virus E6-associated protein, Angelman syndrome)	UBE3A
39313_at	AB002342	1.94318	1.63851	protein kinase, lysine deficient 1	PRKWNK1
41644_at	AB018333	1.93885	1.63851	SAM and SH3 domain containing 1	SASH1
207198_s_at	NM_004987.2	1.93852	2.33874	LIM and senescent cell antigen-like domains 1	LIMS1
209184_s_at	BF700086	1.9382	1.4961	insulin receptor substrate 2	IRS2
218751_s_at	NM_018315.1	1.93737	1.83014	F-box and WD-40 domain protein 7 (archipelago homolog, Drosophila)	FBXW7
206323_x_at	NM_002547.1	1.93716	1.59118	oligophrenin 1	OPHN1
AFFX-r2-Ec-bioB-5_at	J04423	1.93497	1.92214
202864_s_at	NM_003113.1	1.92444	1.63715	nuclear antigen Sp100	SP100
209945_s_at	BC000251.1	1.92365	1.84143	glycogen synthase kinase 3 beta	GSK3B
221496_s_at	D64109.1	1.92214	1.99385	transducer of ERBB2, 2	TOB2
213067_at	AI382123	1.9182	2.48404	myosin, heavy polypeptide 10, non-muscle	MYH10
211040_x_at	BC006325.1	1.91777	1.91777	G-2 and S-phase expressed 1	GTSE1
206114_at	NM_004438.1	1.9169	2.01326	EphA4	EPHA4
218247_s_at	NM_016626.1	1.91338	1.53586	hypothetical protein LOC51320	LOC51320
209604_s_at	BC003070.1	1.90893	1.50296	GATA binding protein 3	GATA3
204614_at	NM_002575.1	1.90846	1.21701	serine (or cysteine) proteinase inhibitor, clade B (ovalbumin), member 2	SERPINB2
222133_s_at	AK022280.1	1.90824	1.63622	CGI-72 protein	CGI-72
201661_s_at	NM_004457.2	1.90625	1.28195	fatty-acid-Coenzyme A ligase, long-chain 3	FACL3
207953_at	AF010144.1	1.90451	1.89002	neuronal thread protein	AD7C-NTP
AFFX-BioB-5_at	J04423	1.89854	1.71971
215641_at	AK000709.1	1.89436	2.45376	Homo sapiens transcribed sequence with moderate similarity to protein ref:NP_071431.1 (H.sapiens) cytokine receptor-like factor 2; cytokine receptor CRL2 precusor [Homo sapiens]
AFFX-BioB-M_at	J04423	1.89312	1.57754
222111_at	AU145293	1.89305	1.45516	hypothetical protein KIAA1164	KIAA1164
212487_at	AB011125.1	1.88592	1.97152	KIAA0553 protein	KIAA0553
200976_s_at	NM_006024.2	1.88527	1.53194	Tax1 (human T-cell leukemia virus type I) binding protein 1	TAX1BP1
221745_at	AK026008.1	1.8835	2.24426	WD-repeat protein	HAN11
218237_s_at	NM_030674.1	1.88324	1.50617	solute carrier family 38, member 1	SLC38A1
209584_x_at	AF165520.1	1.88298	1.99575	apolipoprotein B mRNA editing enzyme, catalytic polypeptide-like 3C	APOBEC3C
200850_s_at	NM_006621.1	1.88295	1.56031	S-adenosylhomocysteine hydrolase-like 1	AHCYL1
208019_at	NM_003446.1	1.88258	1.38276	zinc finger protein 157 (HZF22)	ZNF157
209534_x_at	BF222823	1.88138	1.83752	A kinase (PRKA) anchor protein 13	AKAP13
204068_at	NM_006281.1	1.87778	1.51979	serine/threonine kinase 3 (STE20 homolog, yeast)	STK3
204348_s_at	NM_013410.1	1.87426	1.87426	adenylate kinase 3	AK3
214085_x_at	AI912583	1.87391	2.03095	HIV-1 rev binding protein 2	HRB2
204314_s_at	NM_004379.1	1.87216	1.64521	cAMP responsive element binding protein 1	CREB1
204131_s_at	N25732	1.86796	1.66828	forkhead box O3A	FOXO3A
204630_s_at	NM_004871.1	1.86702	1.46304	golgi SNAP receptor complex member 1	GOSR1
205528_s_at	X79990.1	1.86639	1.99412	core-binding factor, runt domain, alpha subunit 2; translocated to, 1; cyclin D-related	CBFA2T1
201280_s_at	NM_001343.1	1.86625	1.56774	disabled homolog 2, mitogen-responsive phosphoprotein (Drosophila)	DAB2
202850_at	NM_002858.2	1.8644	1.49571	ATP-binding cassette, sub-family D (ALD), member 3	ABCD3
208753_s_at	BC002387.1	1.8634	1.41017	nucleosome assembly protein 1-like 1	NAP1L1
206364_at	NM_014875.1	1.86328	1.29178	kinesin family member 14	KIF14
221771_s_at	BC003542.1	1.8617	1.46016	M-phase phosphoprotein, mpp8	HSMPP8
44783_s_at	R61374	1.85998	2.45493	hairy/enhancer-of-split related with YRPW motif 1	HEY1
215919_s_at	BC000200.1	1.85964	1.38603	mitochondrial ribosomal protein S11	MRPS11
221690_s_at	AF298547.1	1.85852	1.43986	neuronal apoptosis inhibitor protein 2	NALP2
218967_s_at	NM_030664.1	1.85306	1.46379	phosphotriesterase related	PTER
201070_x_at	AI739389	1.84736	2.23912	Homo sapiens transcribed sequence with strong similarity to protein sp:O75533 (H.sapiens) S3B1_HUMAN Splicing factor 3B subunit 1 (Spliceosome associated protein 155) (SAP 155) (SF3b155) (Pre-mRNA splicing factor SF3b 155 kDa subunit)
212202_s_at	AF132733.1	1.84715	1.29019	DKFZP564G2022 protein	DKFZP564G2022
212027_at	BE466128	1.84319	1.42459	S164 protein	S164
205848_at	NM_005256.1	1.84298	1.18925	growth arrest-specific 2	GAS2
217591_at	BF725121	1.83917	1.83167	SKI-like	SKIL
216101_at	AL049242.1	1.83749	1.73562	Homo sapiens mRNA; cDNA DKFZp564B083 (from clone DKFZp564B083)
215123_at	AL049250.1	1.83014	2.13185	Homo sapiens cDNA clone IMAGE:5815383, partial cds
212104_s_at	AL049748	1.83008	2.13238	RNA binding motif protein 9	RBM9
209701_at	D16217.1	1.82755	1.48988	calpastatin	CAST
201671_x_at	BC003556.1	1.82607	1.8058	ubiquitin specific protease 14 (tRNA-guanine transglycosylase)	USP14
208942_s_at	BE866511	1.82578	1.51354	translocation protein 1	TLOC1
214057_at	H71805	1.8223	1.36732	myeloid cell leukemia sequence 1 (BCL2-related)	MCL1
217704_x_at	AI820796	1.81586	1.82636	similar to joined to JAZF1	na
220352_x_at	NM_024305.1	1.81459	1.81459
218414_s_at	NM_017668.1	1.81183	1.54192	nudE nuclear distribution gene E homolog 1 (A. nidulans)	NDE1
214656_x_at	BE790157	1.80832	1.94104	myosin IC	MYO1C
208077_at	NM_014126.1	1.80788	4.22738	PRO0365 protein	PRO0365
210778_s_at	BC002713.1	1.80774	1.90016	MAX dimerization protein 4	MXD4
220411_x_at	NM_024825.1	1.80749	1.59873	hypothetical protein FLJ23447	FLJ23447
203825_at	NM_007371.2	1.80733	1.96182	bromodomain containing 3	BRD3
217717_s_at	BF246499	1.80707	1.63028	tyrosine 3-monooxygenase/tryptophan 5-monooxygenase activation protein, beta polypeptide	YWHAB
213561_at	BF062335	1.80695	1.4717	ASF1 anti-silencing function 1 homolog A (S. cerevisiae)	ASF1A
218943_s_at	NM_014314.1	1.80345	1.73279	DEAD/H (Asp-Glu-Ala-Asp/His) box polypeptide	RIG-I
206059_at	NM_003430.1	1.80317	2.08376	zinc finger protein 91 (HPF7, HTF10)	ZNF91
200841_s_at	AI475965	1.80308	2.27627	glutamyl-prolyl-tRNA synthetase	EPRS
218050_at	NM_016617.1	1.8015	1.28931	hypothetical protein BM-002	BM-002
212420_at	M82882.1	1.79741	1.7237	E74-like factor 1 (ets domain transcription factor)	ELF1
206056_x_at	X52075	1.79733	2.08683	sialophorin (gpL115, leukosialin, CD43)	SPN
217482_at	AK021987.1	1.79635	1.79635
AFFX-r2-Ec-bioC-3_at	J04423	1.79489	1.66005
213891_s_at	AI927067	1.79403	1.56751	transcription factor 4	TCF4
AFFX-r2-Ec-bioD-3_at	J04423	1.79391	1.75932
204640_s_at	NM_003563.1	1.79028	1.32278	speckle-type POZ protein	SPOP
208615_s_at	BF795101	1.78924	1.43465	protein tyrosine phosphatase type IVA, member 2	PTP4A2
214104_at	AI703188	1.78748	1.77398	G-protein coupled receptor	RE2
214920_at	R33964	1.78632	1.26955	hypothetical protein LOC221981	LOC221981
212512_s_at	AA551784	1.78542	1.67289	coactivator-associated arginine methyltransferase-1	CARM1
208120_x_at	NM_031221.1	1.7851	1.8423
210872_x_at	BC001152.1	1.78439	1.94625	growth arrest-specific 7	GAS7
214056_at	H71805	1.78309	1.19442	myeloid cell leukemia sequence 1 (BCL2-related)	MCL1
215766_at	AL096729.1	1.78249	1.26292	glutathione S-transferase A1	GSTA1
212387_at	AK021980.1	1.7821	1.7821	transcription factor 4	TCF4
216907_x_at	X93596.1	1.78062	1.10779	killer cell immunoglobulin-like receptor, three domains, long cytoplasmic tail, 2	KIR3DL2
204181_s_at	NM_014007.1	1.7803	1.45793	zinc finger protein 297B	ZNF297B
200920_s_at	AL535380	1.78012	1.876	B-cell translocation gene 1, anti-proliferative	BTG1
208499_s_at	NM_006260.1	1.77936	1.65394	DnaJ (Hsp40) homolog, subfamily C, member 3	DNAJC3
216766_at	AK025152.1	1.77914	1.47222
210766_s_at	AF053640.1	1.77859	1.45943	CSE1 chromosome segregation 1-like (yeast)	CSE1L
214808_at	AU147851	1.77853	1.76773	Homo sapiens cDNA FLJ11958 fis, clone HEMBB1000996.
205197_s_at	BE567813	1.77795	1.96171	ATPase, Cu++ transporting, alpha polypeptide (Menkes syndrome)	ATP7A
202423_at	NM_006766.1	1.77558	1.47922	MYST histone acetyltransferase (monocytic leukemia) 3	MYST3
215269_at	AI922538	1.76871	1.20769	transmembrane protein 1	TMEM1
219426_at	NM_024852.1	1.76695	2.03669	eukaryotic translation initiation factor 2C, 3	EIF2C3
219625_s_at	NM_005713.1	1.76322	1.86994	collagen, type IV, alpha 3 (Goodpasture antigen) binding protein	COL4A3BP
218501_at	NM_019555.1	1.76272	1.14265	Rho guanine nucleotide exchange factor (GEF) 3	ARHGEF3
201085_s_at	AA664291	1.76191	1.51923	SON DNA binding protein	SON
217802_s_at	NM_022731.1	1.75928	1.32789	similar to rat nuclear ubiquitous casein kinase 2	NUCKS
218508_at	NM_018403.1	1.75887	1.44934	transcription factor SMIF	HSA275986
212263_at	AF142419.1	1.75875	1.44726	quaking homolog, KH domain RNA binding (mouse)	QKI
205745_x_at	NM_003183.3	1.75803	1.5154	a disintegrin and metalloproteinase domain 17 (tumor necrosis factor, alpha, converting enzyme)	ADAM17
200974_at	NM_001613.1	1.75785	1.70095	actin, alpha 2, smooth muscle, aorta	ACTA2
208641_s_at	BC004247.1	1.75764	1.59073	ras-related C3 botulinum toxin substrate 1 (rho family, small GTP binding protein Rac1)	RAC1
201465_s_at	BC002646.1	1.75694	1.93176	v-jun sarcoma virus 17 oncogene homolog (avian)	JUN
209289_at	AI700518	1.75575	1.47713	nuclear factor I/B	NFIB
204180_s_at	NM_014007.1	1.75414	1.51063	zinc finger protein 297B	ZNF297B
216527_at	AL049252.1	1.75177	1.43007	similar to hypothetical protein (L1H 3 region) - human	na
218150_at	NM_012097.1	1.74699	1.58066	ADP-ribosylation factor-like 5	ARL5
213650_at	AW006438	1.74698	1.74698	golgin-67	GOLGIN-67
202305_s_at	AI685892	1.74645	2.09012	fasciculation and elongation protein zeta 2 (zygin II)	FEZ2
203568_s_at	NM_006355.1	1.74443	1.63078	tripartite motif-containing 38	TRIM38
202940_at	NM_014823.1	1.74313	1.86256	protein kinase, lysine deficient 1	PRKWNK1
222371_at	AI732802	1.74249	1.63158	Homo sapiens transcribed sequences
219403_s_at	NM_006665.1	1.74119	1.32503	heparanase	HPSE
222182_s_at	BG105204	1.74019	1.3401	CCR4-NOT transcription complex, subunit 2	CNOT2
216153_x_at	AK022897.1	1.73857	1.73857	reversion-inducing-cysteine-rich protein with kazal motifs	RECK
202378_s_at	NM_017526.1	1.73746	1.97842	leptin receptor	LEPR
202976_s_at	NM_014899.1	1.73666	1.73666	Rho-related BTB domain containing 3	RHOBTB3
211387_x_at	AB012143.1	1.73622	1.73622	RNA guanylyltransferase and 5'-phosphatase	RNGTT
217100_s_at	AK026451.1	1.73412	1.78577	KIAA0794 protein	KIAA0794
214670_at	AA653300	1.7311	2.0791	zinc finger protein 36 (KOX 18)	ZNF36
212079_s_at	NM_005933.1	1.72812	1.69305	myeloid/lymphoid or mixed-lineage leukemia (trithorax homolog, Drosophila)	MLL
AFFX-BioB-3_at	J04423	1.72789	1.54806
212781_at	AK026954.1	1.72499	1.31611	retinoblastoma binding protein 6	RBBP6
203496_s_at	AF055994.1	1.72488	1.99773	PPAR binding protein	PPARBP
205070_at	NM_019071.1	1.72415	1.25079	inhibitor of growth family, member 3	ING3
221995_s_at	BF195165	1.72295	1.50328	mitochondrial ribosomal protein 63	MRP63
210762_s_at	AF026219.1	1.7225	1.21205	deleted in liver cancer 1	DLC1
200724_at	BC003358.1	1.72105	1.50939	ribosomal protein L10	RPL10
204628_s_at	NM_000212.1	1.72061	1.72061	integrin, beta 3 (platelet glycoprotein IIIa, antigen CD61)	ITGB3
214577_at	BG164365	1.72044	3.71471	microtubule-associated protein 1B	MAP1B
217464_at	L48784	1.71976	1.19637
204403_x_at	NM_014719.1	1.71766	1.5624	KIAA0738 gene product	KIAA0738
221834_at	U70056	1.71429	1.18997	peroxisomal lon protease	LONP
218250_s_at	NM_013354.2	1.71356	1.6033	CCR4-NOT transcription complex, subunit 7	CNOT7
214212_x_at	AI928241	1.71271	1.71271	pleckstrin homology domain containing, family C (with FERM domain) member 1	PLEKHC1
221006_s_at	NM_030918.1	1.71047	2.06704	sorting nexin 27	SNX27
213536_s_at	AA910614	1.71013	2.08929	ubiquitin-conjugating enzyme E2I (UBC9 homolog, yeast)	UBE2I
205238_at	NM_024917.1	1.70849	1.34665	hypothetical protein FLJ12687	FLJ12687
215784_at	AA309511	1.70821	1.59182	CD1E antigen, e polypeptide	CD1E
201143_s_at	BC002513.1	1.70464	1.33052	eukaryotic translation initiation factor 2, subunit 1 alpha, 35kDa	EIF2S1
212991_at	AL137520.1	1.70319	1.68401	F-box only protein 9	FBXO9
202643_s_at	AI738896	1.70301	1.50081	tumor necrosis factor, alpha-induced protein 3	TNFAIP3
207988_s_at	NM_005731.1	1.70185	1.51968	actin related protein 2/3 complex, subunit 2, 34kDa	ARPC2
210389_x_at	BC000258.1	1.70055	1.70055	likely ortholog of mouse tubulin, delta 1	TUBD1
205917_at	NM_003417.1	1.69855	1.89774	Homo sapiens zinc finger protein 264 (ZNF264), mRNA
204387_x_at	NM_024026.1	1.6982	1.4354	mitochondrial ribosomal protein 63	MRP63
201753_s_at	NM_019903.1	1.69783	1.61306	adducin 3 (gamma)	ADD3
212208_at	AK023837.1	1.69739	1.51841	KIAA1025 protein	KIAA1025
219518_s_at	NM_025165.1	1.69586	1.39064	hypothetical protein FLJ22637	FLJ22637
211341_at	L20433.1	1.6957	1.63188	POU domain, class 4, transcription factor 1	POU4F1
218857_s_at	NM_025080.1	1.69426	1.71797	asparaginase like 1	ASRGL1
218724_s_at	NM_021809.1	1.69425	1.12783	TGFB-induced factor 2 (TALE family homeobox)	TGIF2
212582_at	AB040884.1	1.69052	1.58598	oxysterol binding protein-like 8	OSBPL8
AFFX-r2-Ec-bioD-5_at	J04423	1.68658	1.63486
212131_at	AL117499.1	1.68618	1.41398	DKFZP434D1335 protein	DKFZP434D1335
222187_x_at	X78262.1	1.68602	1.44147	Ras-GTPase-activating protein SH3-domain-binding protein	G3BP
208003_s_at	NM_006599.1	1.68509	2.48798	nuclear factor of activated T-cells 5, tonicity-responsive	NFAT5
215785_s_at	AL161999.1	1.68486	1.40655	cytoplasmic FMR1 interacting protein 2	CYFIP2
218946_at	NM_015700.1	1.68467	1.42314	HIRA interacting protein 5	HIRIP5
210372_s_at	AF208012.1	1.68421	1.57695	tumor protein D52-like 1	TPD52L1
206172_at	NM_000640.1	1.68376	1.40343	interleukin 13 receptor, alpha 2	IL13RA2
212742_at	AL530462	1.68297	1.7273	zinc finger protein 364	ZNF364
218819_at	NM_012141.1	1.68107	1.32427	DEAD/H (Asp-Glu-Ala-Asp/His) box polypeptide 26	DDX26
209006_s_at	AF247168.1	1.67845	1.27386	hypothetical protein dJ465N24.2.1	DJ465N24.2.1
202102_s_at	BF718610	1.67799	1.7127	bromodomain containing 4	BRD4
208727_s_at	BC002711.1	1.67386	1.95784	cell division cycle 42 (GTP binding protein, 25kDa)	CDC42
214639_s_at	S79910.1	1.67375	1.12859	homeo box A1	HOXA1
214718_at	AK026142.1	1.67357	1.5155	ocular development-associated gene	ODAG
205594_at	NM_014897.1	1.67114	2.10834	KIAA0924 protein	KIAA0924
219147_s_at	NM_017881.1	1.67022	1.65139	hypothetical protein FLJ20559	FLJ20559
200977_s_at	AF090891.1	1.66775	1.43224	Tax1 (human T-cell leukemia virus type I) binding protein 1	TAX1BP1
221419_s_at	NM_013307.1	1.66726	1.82176
218659_at	NM_018263.1	1.66677	1.34207	KIAA1685 protein	KIAA1685
212468_at	AB011088.1	1.66572	1.81713	sperm associated antigen 9	SPAG9
216786_at	AK026667.1	1.66567	1.36413	hypothetical protein LOC159110	LOC159110
216022_at	AL049278.1	1.66313	1.9507	Homo sapiens mRNA; cDNA DKFZp564I153 (from clone DKFZp564I153)
204485_s_at	NM_005486.1	1.66295	1.66295	target of myb1-like 1 (chicken)	TOM1L1
205887_x_at	NM_002439.1	1.66289	1.53913	mutS homolog 3 (E. coli)	MSH3
204221_x_at	U16307.1	1.66204	1.82908	GLI pathogenesis-related 1 (glioma)	GLIPR1
215083_at	AL049263.1	1.66179	1.4895	Homo sapiens mRNA; cDNA DKFZp564F133 (from clone DKFZp564F133)
211074_at	AF000381.1	1.66163	1.76062
201606_s_at	BE796924	1.65885	1.65885	nuclear phosphoprotein similar to S. cerevisiae PWP1	PWP1
221405_at	NM_016317.1	1.65779	1.5603
222366_at	W86781	1.65766	1.55763	Homo sapiens transcribed sequences
215567_at	AU144919	1.65707	1	chromosome 14 open reading frame 111	C14orf111
206928_at	NM_003431.1	1.65645	1.96491	zinc finger protein 124 (HZF-16)	ZNF124
220637_at	NM_024785.1	1.65631	1.38639	hypothetical protein FLJ22746	FLJ22746
215435_at	AK021983.1	1.6561	1.62043	Homo sapiens cDNA FLJ11921 fis, clone HEMBB1000318.
201901_s_at	NM_003403.2	1.65516	1.88839	YY1 transcription factor	YY1
221387_at	NM_022146.1	1.65468	1.65468	neuropeptide FF 1; RFamide-related peptide receptor	OT7T022
201844_s_at	W84482	1.65358	1.48273	RING1 and YY1 binding protein	RYBP
215477_at	H49077	1.65224	1.13671	Homo sapiens mRNA sequence, IMAGE clone 446411
212546_s_at	AB020633.1	1.6518	1.40499	KIAA0826 protein	KIAA0826
213481_at	N92920	1.65148	1.24832	DKFZP547E1010 protein	DKFZP547E1010
201171_at	NM_003945.1	1.65077	1.52312	ATPase, H+ transporting, lysosomal 9kDa, V0 subunit e	ATP6V0E
214800_x_at	R83000	1.64972	1.50827	basic transcription factor 3	BTF3
219886_at	NM_024548.1	1.6475	1.13979	hypothetical protein FLJ23047	FLJ23047
210210_at	AF181660.1	1.64568	1.89302	myelin protein zero-like 1	MPZL1
214452_at	NM_005504.1	1.645	1.49466	branched chain aminotransferase 1, cytosolic	BCAT1
203243_s_at	NM_006457.1	1.64476	1.56267	LIM protein (similar to rat protein kinase C-binding enigma)	LIM
202224_at	NM_016823.1	1.64387	1.63177	v-crk sarcoma virus CT10 oncogene homolog (avian)	CRK
204627_s_at	M35999.1	1.64321	1.28915	integrin, beta 3 (platelet glycoprotein IIIa, antigen CD61)	ITGB3
219574_at	NM_017923.1	1.6413	1.26605	hypothetical protein FLJ20668	FLJ20668
213914_s_at	R85779	1.6411	1.59414	spectrin, beta, non-erythrocytic 1	SPTBN1
212291_at	AB014530.1	1.64026	2.50323	homeodomain interacting protein kinase 1	HIPK1
209788_s_at	AF183569.1	1.63813	1.60875	type 1 tumor necrosis factor receptor shedding aminopeptidase regulator	ARTS-1
212759_s_at	AI703074	1.63718	1.72423	transcription factor 7-like 2 (T-cell specific, HMG-box)	TCF7L2
212620_at	AB002293.1	1.63639	2.04811	KIAA0295 protein	KIAA0295
215287_at	AA975427	1.63616	1.4154	Homo sapiens ELISC-1 mRNA, partial cds
219028_at	NM_022740.1	1.63565	1.40998	homeodomain interacting protein kinase 2	HIPK2
221046_s_at	NM_014170.1	1.63474	1.36953	HSPC135 protein	HSPC135
220170_at	NM_020482.1	1.63189	1.34632	activator of cAMP-responsive element modulator (CREM) in testis	ACT
218055_s_at	NM_018268.1	1.63144	1.40971	hypothetical protein FLJ10904	FLJ10904
205476_at	NM_004591.1	1.63033	1.4226	chemokine (C-C motif) ligand 20	CCL20
201299_s_at	NM_018221.1	1.62961	1.53035	chromosome 2 open reading frame 6	C2orf6
215645_at	AF090883.1	1.62777	1.51148	hypothetical protein FLJ11286	FLJ11286
203833_s_at	BF061845	1.62649	1.51068	trans-golgi network protein 2	TGOLN2
210549_s_at	U58913.1	1.62598	1.30277	chemokine (C-C motif) ligand 23	CCL23
218610_s_at	NM_018340.1	1.62416	1.34651	hypothetical protein FLJ11151	FLJ11151
207850_at	NM_002090.1	1.62389	1.40095	chemokine (C-X-C motif) ligand 3	CXCL3
222102_at	NM_000847.1	1.6238	1.70088	glutathione S-transferase A3	GSTA3
213531_s_at	AI040009	1.62304	1.41644	RAB3 GTPase-ACTIVATING PROTEIN	RAB3GAP
201702_s_at	AI492873	1.6225	1.5782	protein phosphatase 1, regulatory subunit 10	PPP1R10
216419_at	AK026910.1	1.62224	1.41465	hypothetical protein MGC12760	MGC12760
220694_at	NM_014152.1	1.62164	1.61614	HSPC054 protein	HSPC054
219674_s_at	NM_018635.1	1.62065	1.66214	high density lipoprotein binding protein (vigilin)	HDLBP
217759_at	NM_017583.1	1.61945	1.25746	tripartite motif-containing 44	TRIM44
205684_s_at	NM_017925.1	1.61762	1.61762	hypothetical protein FLJ20686	FLJ20686
209048_s_at	AB032951.1	1.61614	1.18251	protein kinase C binding protein 1	PRKCBP1
220873_at	NM_018562.1	1.61546	1.81363	hypothetical protein PRO0386	PRO0386
213507_s_at	BG249565	1.61524	1.43186	karyopherin (importin) beta 1	KPNB1
214090_at	BF732462	1.61514	1.22682	PRKC, apoptosis, WT1, regulator	PAWR
213939_s_at	AI871641	1.61489	1.45713	rap2 interacting protein x	RIPX
204591_at	NM_006614.1	1.61469	1.19615	cell adhesion molecule with homology to L1CAM (close homolog of L1)	CHL1
218496_at	BG534527	1.614	1.22813	ribonuclease H1	RNASEH1
203542_s_at	BF438302	1.61367	1.65651	basic transcription element binding protein 1	BTEB1
212040_at	AK025557.1	1.61364	1.57809	trans-golgi network protein 2	TGOLN2
AFFX-r2-Hs28SrRNA-3_at	M11167	1.61285	1.85458
220272_at	NM_017637.1	1.61059	1.61059	hypothetical protein FLJ20043	FLJ20043
203300_x_at	NM_003916.1	1.60952	1.96155	adaptor-related protein complex 1, sigma 2 subunit	AP1S2
222313_at	AW972359	1.60756	1.62983	Homo sapiens transcribed sequences
208443_x_at	NM_006884.1	1.60724	1.73206	short stature homeobox 2	SHOX2
216310_at	AK024376.1	1.60669	1.67203	KIAA1361 protein	KIAA1361
AFFX-BioDn-3_at	J04423	1.60667	1.56746
207181_s_at	NM_001227.1	1.60631	1.30855	caspase 7, apoptosis-related cysteine protease	CASP7
215595_x_at	AK023918.1	1.60562	1.50163	Homo sapiens cDNA FLJ13856 fis, clone THYRO1000988.
213857_s_at	BG230614	1.60533	1.45514	CD47 antigen (Rh-related antigen, integrin-associated signal transducer)	CD47
213344_s_at	H51429	1.6043	1.6391	H2A histone family, member X	H2AFX
AFFX-r2-P1-cre-5_at	X03453	1.60367	1.57045
212274_at	D80010.1	1.60343	1.08421	lipin 1	LPIN1
205356_at	NM_003940.1	1.6032	1.46002	ubiquitin specific protease 13 (isopeptidase T-3)	USP13
202637_s_at	AI608725	1.60065	1.33451	intercellular adhesion molecule 1 (CD54), human rhinovirus receptor	ICAM1
AFFX-CreX-3_at	X03453	1.59959	1.47421
213351_s_at	AI934469	1.59651	1.10705	KIAA0779 protein	KIAA0779
213188_s_at	AL574514	1.59593	1.30597	myc-induced nuclear antigen, 53 kDa	MINA53
213435_at	AB028957.1	1.5958	1.5958	SATB family member 2	SATB2
217858_s_at	NM_016607.1	1.59576	1.34546	ALEX3 protein	ALEX3
218349_s_at	NM_017975.1	1.5955	1.7474	hypothetical protein FLJ10036	FLJ10036
208475_at	NM_018027.1	1.59434	1.46594	hypothetical protein FLJ10210	FLJ10210
214123_s_at	AI126492	1.59312	1.59312	chromosome 4 open reading frame 10	C4orf10
216110_x_at	AK024142.1	1.59248	1.16688	Homo sapiens cDNA FLJ14080 fis, clone HEMBB1002152.
202321_at	AW299507	1.59044	1.14262	geranylgeranyl diphosphate synthase 1	GGPS1
206386_at	NM_000354.1	1.59017	1.34386	serine (or cysteine) proteinase inhibitor, clade A (alpha-1 antiproteinase, antitrypsin), member 7	SERPINA7
215387_x_at	AK021505.1	1.58995	1.50202	Homo sapiens cDNA FLJ11443 fis, clone HEMBA1001330.
213236_at	AK025495.1	1.58661	1.56312	SAM and SH3 domain containing 1	SASH1
217164_at	AK024108.1	1.58511	1.62794	Homo sapiens cDNA FLJ14046 fis, clone HEMBA1006461.
203231_s_at	AW235612	1.58468	1.37666	spinocerebellar ataxia 1 (olivopontocerebellar ataxia 1, autosomal dominant, ataxin 1)	SCA1
204313_s_at	NM_004379.1	1.58295	1.71654	cAMP responsive element binding protein 1	CREB1
216229_x_at	X81001.1	1.58267	1.64554	HCGIV-6 pseudogene	HCGIV-6
212616_at	AB002306.1	1.58255	1.11535	hypothetical protein FLJ12178	FLJ12178
213137_s_at	AI828880	1.58231	1.11905	protein tyrosine phosphatase, non-receptor type 2	PTPN2
216012_at	U43604.1	1.58017	1.4117	Human unidentified mRNA, partial sequence.
220038_at	NM_013257.1	1.57962	1.39022	serum/glucocorticoid regulated kinase-like	SGKL
201328_at	AL575509	1.57952	1.2477	v-ets erythroblastosis virus E26 oncogene homolog 2 (avian)	ETS2
209525_at	NM_016073.1	1.57876	1.46175	transmembrane 6 superfamily member 1	TM6SF1
209865_at	BC005136.1	1.57742	1.48879	solute carrier family 35 (UDP-N-acetylglucosamine (UDP-GlcNAc) transporter), member A3	SLC35A3
214927_at	AL359052.1	1.57627	1.21651	integrin, beta-like 1 (with EGF-like repeat domains)	ITGBL1
212073_at	AI161318	1.57499	1.45355	casein kinase 2, alpha 1 polypeptide	CSNK2A1
216739_at	AK024527.1	1.57498	1.57498	Homo sapiens cDNA: FLJ20874 fis, clone ADKA02818.
205656_at	NM_014459.1	1.57436	1.38116	protocadherin 17	PCDH17
218785_s_at	NM_022777.1	1.57425	1.70905	hypothetical protein FLJ14117	FLJ14117
202844_s_at	AW025261	1.57388	1.52182	ralA binding protein 1	RALBP1
221127_s_at	NM_006394.1	1.57355	1.47288	regulated in glioma	RIG
219771_at	NM_017752.1	1.57344	1.31797	hypothetical protein FLJ20298	FLJ20298
219157_at	NM_007246.1	1.57146	1.29565	kelch-like 2, Mayven (Drosophila)	KLHL2
214753_at	AW084068	1.56961	1.34273	hypothetical protein from BCRA2 region	CG005
209707_at	AF022913.1	1.5688	1.20925	phosphatidylinositol glycan, class K	PIGK
206848_at	NM_006896.1	1.56873	1.3786	homeo box A7	HOXA7
215907_at	AK027193.1	1.56703	1.53362	Homo sapiens cDNA: FLJ23540 fis, clone LNG08239.
222326_at	AW973834	1.56681	2.07675	Homo sapiens transcribed sequences
220952_s_at	NM_019012.1	1.56582	1.42806	phosphoinositol 3-phosphate-binding protein-2	PEPP2
206222_at	NM_003841.1	1.56559	1.71752	tumor necrosis factor receptor superfamily, member 10c, decoy without an intracellular domain	TNFRSF10C
214815_at	AU136587	1.56536	1.58	tripartite motif-containing 33	TRIM33
205998_x_at	NM_017460.2	1.56508	1.56508	cytochrome P450, family 3, subfamily A, polypeptide 4	CYP3A4
208987_s_at	AK024505.1	1.565	1.6479	F-box and leucine-rich repeat protein 11	FBXL11
221193_s_at	NM_017665.1	1.56435	1	hypothetical protein FLJ20094	FLJ20094
217979_at	NM_014399.1	1.56433	1.59924	transmembrane 4 superfamily member 13	TM4SF13
220576_at	NM_024989.1	1.56431	2.05574	hypothetical protein FLJ12377	FLJ12377
204020_at	BF739943	1.56186	1.28206	purine-rich element binding protein A	PURA
212019_at	AK025446.1	1.56172	1.17163	DKFZP564M182 protein	DKFZP564M182
200842_s_at	AI475965	1.56159	1.45833	glutamyl-prolyl-tRNA synthetase	EPRS
220702_at	NM_018616.1	1.56105	1.25807	similar to PRO2037	na
213509_x_at	AW157619	1.5604	1.53234	carboxylesterase 2 (intestine, liver)	CES2
216529_at	AL049244.1	1.55793	1.15731	Homo sapiens mRNA; cDNA DKFZp564C163 (from clone DKFZp564C163)
211947_s_at	AL096857.1	1.55776	2.19075	HBxAg transactivated protein 2	XTP2
213668_s_at	AI989477	1.5573	1.57732	SRY (sex determining region Y)-box 4	SOX4
219854_at	NM_021030.1	1.55712	1.43384	zinc finger protein 14 (KOX 6)	ZNF14
212963_at	BF968960	1.5569	1.79086	beta-amyloid binding protein precursor	BBP
216756_at	AK024995.1	1.55681	1.6885	Homo sapiens cDNA: FLJ21342 fis, clone COL02673.
220374_at	NM_017658.1	1.55603	1.60123	BTB (POZ) domain containing 5	BTBD5
208718_at	Z97056	1.55542	1.14996	KDEL (Lys-Asp-Glu-Leu) endoplasmic reticulum protein retention receptor 3	KDELR3
215068_s_at	BC004228.1	1.55492	1.55492	hypothetical protein FLJ11467	FLJ11467
204048_s_at	NM_014721.1	1.55444	1.42064	chromosome 6 open reading frame 56	C6orf56
202036_s_at	AF017987.1	1.55351	1.63953	secreted frizzled-related protein 1	SFRP1
205757_at	NM_001249.1	1.5515	1.1647	ectonucleoside triphosphate diphosphohydrolase 5	ENTPD5
209741_x_at	AF119814.1	1.55103	1.22671	zinc finger protein 291	ZNF291
205945_at	NM_000565.1	1.55034	1.31441	interleukin 6 receptor	IL6R
209376_x_at	AW084759	1.55002	2.23613	splicing factor, arginine/serine-rich 2, interacting protein	SFRS2IP
208844_at	BC002456.1	1.54977	1.2994
204731_at	NM_003243.1	1.5496	1.60549	transforming growth factor, beta receptor III (betaglycan, 300kDa)	TGFBR3
221506_s_at	BG258639	1.54827	1.18479	karyopherin beta 2b, transportin	TRN2
210203_at	R64001	1.54801	1.54262	CCR4-NOT transcription complex, subunit 4	CNOT4
202332_at	NM_001894.1	1.54776	1.54776	casein kinase 1, epsilon	CSNK1E
206136_at	NM_003468.1	1.54774	1.61096	frizzled homolog 5 (Drosophila)	FZD5
215609_at	AK023895.1	1.54748	1.75087	Homo sapiens cDNA FLJ13833 fis, clone THYRO1000676.
218043_s_at	NM_022461.1	1.54697	1.54697	5-azacytidine induced gene 2	AZ2
212504_at	N31807	1.54652	1.35151	KIAA0934 protein	KIAA0934
208241_at	NM_004495.1	1.5459	1.5459	neuregulin 1	NRG1
201867_s_at	NM_005647.1	1.54573	1.54573	transducin (beta)-like 1X-linked	TBL1X
211974_x_at	AL513759	1.54549	1.61889	similar to H-2K binding factor-2	na
205205_at	NM_006509.1	1.54421	1.45759	v-rel reticuloendotheliosis viral oncogene homolog B, nuclear factor of kappa light polypeptide gene enhancer in B-cells 3 (avian)	RELB
208900_s_at	AW025108	1.54282	1.68262	Homo sapiens transcribed sequence with strong similarity to protein ref:NP_003277.1 (H.sapiens) DNA topoisomerase I; type I DNA topoisomerase [Homo sapiens]
205809_s_at	BE504979	1.54233	1.68565	Wiskott-Aldrich syndrome-like	WASL
219209_at	NM_022168.1	1.54133	1.61221	melanoma differentiation associated protein-5	MDA5
204567_s_at	NM_004915.2	1.54085	1.42145	ATP-binding cassette, sub-family G (WHITE), member 1	ABCG1
204528_s_at	NM_004537.1	1.54069	1.31222	nucleosome assembly protein 1-like 1	NAP1L1
213988_s_at	BE971383	1.54066	2.11622	spermidine/spermine N1-acetyltransferase	SAT
215268_at	AW663712	1.53979	1.14856	KIAA0754 protein	KIAA0754
209703_x_at	BC004492.1	1.53823	1.40479	DKFZP586A0522 protein	DKFZP586A0522
221038_at	NM_018610.1	1.53407	1.42984	hypothetical protein FLJ12787	FLJ12787
204883_s_at	AI968626	1.53364	1.26309	HUS1 checkpoint homolog (S. pombe)	HUS1
212732_at	AI950273	1.53356	1.28583	maternally expressed 3	MEG3
212641_at	AL023584	1.53333	1	human immunodeficiency virus type I enhancer binding protein 2	HIVEP2
215545_at	AK024185.1	1.53306	1.64953	Homo sapiens cDNA FLJ14123 fis, clone MAMMA1002155.
222109_at	AA558583	1.53268	1.53268	hypothetical protein FLJ10613	FLJ10613
213328_at	AL050385.1	1.53192	1.77653	NIMA (never in mitosis gene a)-related kinase 1	NEK1
AFFX-hum_alu_at	U14573	1.53184	1.53184
221664_s_at	AF154005.1	1.53168	1.92581	F11 receptor	F11R
212931_at	AB006630.1	1.53103	1.35009	transcription factor 20 (AR1)	TCF20
218056_at	NM_016561.1	1.53076	1.17526	bifunctional apoptosis regulator	BFAR
220020_at	NM_022098.1	1.53011	1.43608	hypothetical protein LOC63929	LOC63929
215169_at	BE885244	1.52981	1.10267	solute carrier family 35, member E2	SLC35E2
203354_s_at	AW117368	1.5285	1.53352	ADP-ribosylation factor guanine nucleotide factor 6	EFA6R
203505_at	AF285167.1	1.52804	1.11837	ATP-binding cassette, sub-family A (ABC1), member 1	ABCA1
201683_x_at	BE783632	1.52785	1.52785	chromosome 14 open reading frame 92	C14orf92
AFFX-r2-P1-cre-3_at	X03453	1.52624	1.46657
218288_s_at	NM_021825.1	1.52584	1.2956	hypothetical protein MDS025	MDS025
212583_at	AB011132.2	1.52477	1.45963	likely ortholog of mouse aquarius	AQR
205010_at	NM_019067.1	1.52423	1.88669	hypothetical protein FLJ10613	FLJ10613
203240_at	NM_003890.1	1.52423	1.52423	Fc fragment of IgG binding protein	FCGBP
204467_s_at	NM_000345.2	1.5242	1.14904	synuclein, alpha (non A4 component of amyloid precursor)	SNCA
219602_s_at	NM_022068.1	1.52345	1.46881	hypothetical protein FLJ23403	FLJ23403
214409_at	AL021937	1.52296	1.19446	ret finger protein-like 3 antisense	RFPL3S
209682_at	U26710.1	1.52295	1.74721	Cas-Br-M (murine) ecotropic retroviral transforming sequence b	CBLB
202544_at	NM_004124.1	1.52103	1.05105	glia maturation factor, beta	GMFB
202412_s_at	AW499935	1.5199	1.46607	ubiquitin specific protease 1	USP1
215308_at	AF052148.1	1.51955	1.32214	thyroid autoantigen 70kDa (Ku antigen)	G22P1
213164_at	AI867198	1.51918	1.22388	mitochondrial ribosomal protein S6	MRPS6
204439_at	NM_006820.1	1.51867	1.68409	chromosome 1 open reading frame 29	C1orf29
218018_at	NM_021941.1	1.51865	1.37698	hypothetical protein MGC15873	MGC15873
202088_at	AI635449	1.51734	1.05982	LIV-1 protein, estrogen regulated	LIV-1
213649_at	AA524053	1.51667	1.49302	splicing factor, arginine/serine-rich 7, 35kDa	SFRS7
203819_s_at	AU160004	1.51628	1.13939	IGF-II mRNA-binding protein 3	IMP-3
219981_x_at	NM_017961.1	1.51605	1.38489	hypothetical protein FLJ20813	FLJ20813
219910_at	NM_007076.1	1.51596	1.40153	Huntingtin interacting protein E	HYPE
215383_x_at	AL137312.1	1.51431	1.61152	acid cluster protein 33	ACP33
211768_at	BC006080.1	1.5101	1.53765	Williams-Beuren syndrome chromosome region 5	WBSCR5
214739_at	AI357539	1.50939	1.55634	hypothetical protein MGC4126	MGC4126
205805_s_at	NM_005012.1	1.50317	1.58231	receptor tyrosine kinase-like orphan receptor 1	ROR1
222087_at	AW451806	1.49976	1.6523	Homo sapiens transcribed sequences
215200_x_at	AK022362.1	1.49797	1.6095	LOC351168	na
217158_at	X97875	1.49555	1.51751	similar to tumor suppressor deleted in oral cancer-related 1	na
208304_at	NM_001837.1	1.49377	1.76714	chemokine (C-C motif) receptor 3	CCR3
208991_at	AA634272	1.49251	1.51983	Homo sapiens transcribed sequence with weak similarity to protein ref:NP_071431.1 (H.sapiens) cytokine receptor-like factor 2; cytokine receptor CRL2 precusor [Homo sapiens]
222193_at	AK021672.1	1.48928	1.55168	hypothetical protein FLJ21820	FLJ21820
214153_at	BE467941	1.48771	1.60231	ELOVL family member 5, elongation of long chain fatty acids (FEN1/Elo2, SUR4/Elo3-like, yeast)	ELOVL5
213736_at	AI557312	1.48583	1.67643	cytochrome c oxidase subunit Vb	COX5B
211424_x_at	AF113007.1	1.47844	1.52373	DKFZP586A0522 protein	DKFZP586A0522
207130_at	NM_018634.1	1.47844	1.86191	protein kinase C binding protein 1	PRKCBP1
221827_at	BE788439	1.47662	1.77256	chromosome 20 open reading frame 18	C20orf18
222124_at	AK021881.1	1.47641	1.62681	hypoxia inducible factor 3, alpha subunit	HIF3A
206520_x_at	NM_001245.1	1.47618	1.60857	sialic acid binding Ig-like lectin 6	SIGLEC6
221085_at	NM_005118.1	1.47531	1.59163	tumor necrosis factor (ligand) superfamily, member 15	TNFSF15
222339_x_at	AI054381	1.47289	1.56458	Homo sapiens transcribed sequences
209655_s_at	AI803181	1.47285	1.61431	brain cell membrane protein 1	BCMP1
212229_s_at	AK001699.1	1.47161	1.56941	F-box only protein 21	FBXO21
222085_at	AW452357	1.47076	1.69716	Homo sapiens, clone IMAGE:4816940, mRNA
212926_at	AB011166.1	1.46724	1.8109	SMC5 structural maintenance of chromosomes 5-like 1 (yeast)	SMC5L1
211992_at	AI742553	1.46602	1.65475	protein kinase, lysine deficient 1	PRKWNK1
217433_at	AB029026.1	1.46574	1.55762	transforming, acidic coiled-coil containing protein 1	TACC1
207834_at	NM_006485.1	1.46343	1.97172	fibulin 1	FBLN1
204047_s_at	NM_014721.1	1.46208	1.6984	chromosome 6 open reading frame 56	C6orf56
214723_x_at	AB046861.1	1.45849	1.65432	KIAA1641 protein	KIAA1641
201971_s_at	NM_001690.1	1.45673	2.2533	ATPase, H+ transporting, lysosomal 70kDa, V1 subunit A	ATP6V1A
213275_x_at	BE875786	1.45326	1.51906	cathepsin B	CTSB
203408_s_at	NM_002971.1	1.44887	1.87499	special AT-rich sequence binding protein 1 (binds to nuclear matrix/scaffold-associating DNA's)	SATB1
220421_at	NM_024850.1	1.44272	1.54683	hypothetical protein FLJ21458	FLJ21458
218974_at	NM_018013.1	1.44008	1.58544	hypothetical protein FLJ10159	FLJ10159
205171_at	NM_002830.1	1.43916	1.8082	protein tyrosine phosphatase, non-receptor type 4 (megakaryocyte)	PTPN4
205187_at	AF010601.1	1.43648	2.03189	MAD, mothers against decapentaplegic homolog 5 (Drosophila)	MADH5
210564_x_at	AF009619.1	1.43577	1.99929	CASP8 and FADD-like apoptosis regulator	CFLAR
213247_at	AA716107	1.42877	1.69583	likely ortholog of mouse polydom	POLYDOM
207210_at	NM_000808.1	1.42691	1.58071	gamma-aminobutyric acid (GABA) A receptor, alpha 3	GABRA3
213096_at	T51252	1.42653	1.53757	cerebral protein 11	HUCEP11
216051_x_at	AK022045.1	1.4259	1.75425	Homo sapiens cDNA FLJ11983 fis, clone HEMBB1001337.
206565_x_at	NM_006780.1	1.4238	1.58163	SMA3	SMA3
209972_s_at	AF116615.1	1.42167	1.52497	JTV1 gene	JTV1
201646_at	AA885297	1.42061	1.88833	scavenger receptor class B, member 2	SCARB2
216048_s_at	AK023621.1	1.42053	1.83002	Rho-related BTB domain containing 3	RHOBTB3
218624_s_at	NM_023939.1	1.42007	1.77509	hypothetical protein MGC2752	MGC2752
215626_at	AU144887	1.41969	1.56997	Homo sapiens cDNA FLJ11568 fis, clone HEMBA1003278.
220780_at	NM_015715.1	1.41834	1.53108	phospholipase A2, group III	PLA2G3
215610_at	AK022038.1	1.41784	1.578	Homo sapiens cDNA FLJ11976 fis, clone HEMBB1001253.
221957_at	BF939522	1.41416	1.60136	pyruvate dehydrogenase kinase, isoenzyme 3	PDK3
200616_s_at	BC000371.1	1.41307	1.5954	KIAA0152 gene product	KIAA0152
207474_at	NM_017719.1	1.41154	1.95378	SNF-1 related kinase	SNRK
211767_at	BC005995.1	1.4113	1.72167	hypothetical protein MGC14799	MGC14799
208297_s_at	NM_005665.1	1.4113	1.64	Homo sapiens EVI5 homolog mRNA, complete cds
208656_s_at	AF135162.1	1.41111	1.61015	cyclin I	CCNI
221041_s_at	NM_012434.1	1.40985	1.66303	solute carrier family 17 (anion/sugar transporter), member 5	SLC17A5
215496_at	AL117523.1	1.40915	1.69315	KIAA1053 protein	KIAA1053
205066_s_at	NM_006208.1	1.40746	1.58338	ectonucleotide pyrophosphatase/phosphodiesterase 1	ENPP1
220467_at	NM_025032.1	1.40323	1.56295	hypothetical protein FLJ21272	FLJ21272
204290_s_at	NM_005589.1	1.3992	1.60505	aldehyde dehydrogenase 6 family, member A1	ALDH6A1
46947_at	T87245	1.39483	1.99879	hypothetical protein FLJ10613	FLJ10613
219748_at	NM_024807.1	1.38843	1.65341	chromosome 6 open reading frame 76	C6orf76
219980_at	NM_025097.1	1.38638	1.61453	hypothetical protein FLJ21106	FLJ21106
206967_at	NM_001240.1	1.38612	1.57166	cyclin T1	CCNT1
215771_x_at	X15786.1	1.38188	1.60342	ret proto-oncogene (multiple endocrine neoplasia and medullary thyroid carcinoma 1, Hirschsprung disease)	RET
207986_x_at	NM_001915.1	1.37298	1.52406	cytochrome b-561	CYB561
204059_s_at	NM_002395.2	1.37244	1.56745	malic enzyme 1, NADP(+)-dependent, cytosolic	ME1
221148_at	NM_018625.1	1.37189	1.51959
215888_at	AK026889.1	1.37169	1.61257	androgen-induced proliferation inhibitor	APRIN
203588_s_at	BG034328	1.36963	1.5223	transcription factor Dp-2 (E2F dimerization partner 2)	TFDP2
215428_at	AL109707.1	1.3672	1.5994	Homo sapiens mRNA full length insert cDNA clone EUROIMAGE 295344.
216957_at	AL162082.1	1.36657	1.63172	ubiquitin specific protease 22	USP22
215062_at	AL390143.1	1.36109	1.76087	Homo sapiens mRNA; cDNA DKFZp547N074 (from clone DKFZp547N074)
211471_s_at	AF133588.1	1.35783	1.56967	RAB36, member RAS oncogene family	RAB36
218976_at	NM_021800.1	1.35783	1.6923	J domain containing protein 1	JDP1
35436_at	L06147	1.35597	1.65278	golgi autoantigen, golgin subfamily a, 2	GOLGA2
211359_s_at	U12569.1	1.35315	1.6896	opioid receptor, mu 1	OPRM1
211732_x_at	BC005907.1	1.35124	1.55048	histamine N-methyltransferase	HNMT
204635_at	NM_004755.1	1.34779	1.66057	ribosomal protein S6 kinase, 90kDa, polypeptide 5	RPS6KA5
210601_at	BC000019.1	1.34727	1.66786	cadherin 6, type 2, K-cadherin (fetal kidney)	CDH6
213907_at	N32257	1.34664	1.5218	thioredoxin domain containing 5	TXNDC5
214941_s_at	AA675900	1.34632	1.59343	formin binding protein 3	FNBP3
205613_at	NM_016524.1	1.34546	1.53464	B/K protein	LOC51760
213901_x_at	AW149379	1.34423	2.09996	RNA binding motif protein 9	RBM9
208485_x_at	NM_003879.1	1.34226	2.12372	CASP8 and FADD-like apoptosis regulator	CFLAR
212650_at	AB020710.1	1.33686	1.71021	KIAA0903 protein	KIAA0903
216081_at	AK027151.1	1.33538	1.98291	laminin, alpha 4	LAMA4
221051_s_at	NM_014446.1	1.33403	1.52132	muscle-specific beta 1 integrin binding protein	MIBP
210742_at	AF064103.1	1.33147	1.68334	CDC14 cell division cycle 14 homolog A (S. cerevisiae)	CDC14A
216782_at	AK026679.1	1.32842	1.5199	Homo sapiens cDNA: FLJ23026 fis, clone LNG01738.
217240_at	AL049634	1.32771	1.7275
220752_at	NM_016158.1	1.32591	1.53019	erythrocyte transmembrane protein	LOC51145
201224_s_at	AU147713	1.32497	1.54043	serine/arginine repetitive matrix 1	SRRM1
203007_x_at	AF077198.1	1.3198	1.57496	lysophospholipase I	LYPLA1
206671_at	NM_000541.2	1.31826	1.54098	S-antigen; retina and pineal gland (arrestin)	SAG
202226_s_at	NM_016823.1	1.30457	1.67583	v-crk sarcoma virus CT10 oncogene homolog (avian)	CRK
222145_at	AK027225.1	1.30415	2.14094	similar to acetyl-Coenzyme A synthetase 3; medium-chain acyl-CoA synthetase; Butyrate CoA ligase	na
211138_s_at	BC005297.1	1.30142	1.65194	kynurenine 3-monooxygenase (kynurenine 3-hydroxylase)	KMO
219679_s_at	NM_018604.1	1.29956	1.90007	WW domain-containing adapter with a coiled-coil region	WAC
202869_at	NM_016816.1	1.29952	1.62014	2',5'-oligoadenylate synthetase 1, 40/46kDa	OAS1
220202_s_at	NM_018835.1	1.29507	1.5628	membrane-associated nucleic acid binding protein	MNAB
210925_at	U18288.1	1.29225	1.52718	MHC class II transactivator	MHC2TA
204637_at	NM_000735.2	1.29159	1.97622	glycoprotein hormones, alpha polypeptide	CGA
210281_s_at	AL136621.1	1.28864	1.58226	zinc finger protein 198	ZNF198
207298_at	NM_006632.1	1.28585	1.56313	solute carrier family 17 (sodium phosphate), member 3	SLC17A3
208994_s_at	NM_004792.1	1.27807	1.5979	peptidyl-prolyl isomerase G (cyclophilin G)	PPIG
220340_at	NM_024935.1	1.27368	1.7085	hypothetical protein FLJ13687	FLJ13687
216538_at	AL049351.1	1.27289	1.74695	Homo sapiens mRNA; cDNA DKFZp566C093 (from clone DKFZp566C093)
217208_s_at	AL121981	1.27289	1.9023	discs, large (Drosophila) homolog 1	DLG1
215164_at	AL049279.1	1.26766	1.68063
216877_at	U80770.1	1.26461	1.69279
217373_x_at	AJ276888.1	1.26025	1.96388	Mdm2, transformed 3T3 cell double minute 2, p53 binding protein (mouse)	MDM2
216761_at	AK025038.1	1.25779	1.78798	Homo sapiens cDNA: FLJ21385 fis, clone COL03356.
205952_at	NM_002246.1	1.25773	1.53727	potassium channel, subfamily K, member 3	KCNK3
208198_x_at	NM_014512.1	1.24305	1.82474	killer cell immunoglobulin-like receptor, two domains, short cytoplasmic tail, 1	KIR2DS1
200917_s_at	BG474541	1.23821	1.60108	signal recognition particle receptor ('docking protein')	SRPR
207422_at	NM_003814.2	1.23796	1.5655	a disintegrin and metalloproteinase domain 20	ADAM20
216757_at	AK024995.1	1.23691	1.72224	Homo sapiens cDNA: FLJ21342 fis, clone COL02673.
203277_at	NM_004401.1	1.23563	1.66463	DNA fragmentation factor, 45kDa, alpha polypeptide	DFFA
218839_at	NM_012258.1	1.23531	1.88201	hairy/enhancer-of-split related with YRPW motif 1	HEY1
220670_at	NM_018549.1	1.23482	1.52077	Homo sapiens transcribed sequences
216546_s_at	AJ251847	1.23153	1.56874
210832_x_at	D38298.1	1.23153	1.53583	prostaglandin E receptor 3 (subtype EP3)	PTGER3
215992_s_at	AL117397.1	1.23105	1.58585	PDZ domain containing guanine nucleotide exchange factor (GEF) 1	PDZGEF1
221546_at	BC000794.1	1.22937	1.57781	PRP18 pre-mRNA processing factor 18 homolog (yeast)	PRPF18
202364_at	NM_005962.1	1.22645	1.64204	MAX interacting protein 1	MXI1
208600_s_at	NM_001508.1	1.21737	1.68349	G protein-coupled receptor 39	GPR39
217612_at	BE378994	1.215	1.7686	homolog of yeast Tim50	TIM50L
202062_s_at	NM_005065.1	1.20977	1.60551	sel-1 suppressor of lin-12-like (C. elegans)	SEL1L
215745_at	L34409.1	1.20394	1.57177	Homo Sapiens (clone B3B3E13) chromosome 4p16.3 DNA fragment.
214336_s_at	AI621079	1.19891	1.59446	coatomer protein complex, subunit alpha	COPA
208173_at	NM_002176.1	1.19768	1.58524	interferon, beta 1, fibroblast	IFNB1
221092_at	NM_012481.1	1.19222	1.56247	zinc finger protein, subfamily 1A, 3 (Aiolos)	ZNFN1A3
212007_at	D87684.1	1.19184	1.57227	UBX domain containing 2	UBXD2
203242_s_at	BG054550	1.19158	1.8899	LIM protein (similar to rat protein kinase C-binding enigma)	LIM
201369_s_at	NM_006887.1	1.17663	1.52298	zinc finger protein 36, C3H type-like 2	ZFP36L2
216970_at	AF090117.1	1.16992	1.52726	regulator of G-protein signalling 7	RGS7
212365_at	AK000160.1	1.16986	1.54181	myosin IB	MYO1B
206643_at	NM_002108.2	1.16348	1.64954	histidine ammonia-lyase	HAL
220218_at	NM_017985.1	1.16115	1.53151	hypothetical protein FLJ10058	FLJ10058
212105_s_at	BE910323	1.14854	1.5341	DEAH (Asp-Glu-Ala-His) box polypeptide 9	DHX9
201752_s_at	AI763123	1.144	1.80732	adducin 3 (gamma)	ADD3
208385_at	NM_016346.1	1.1355	1.56439	nuclear receptor subfamily 2, group E, member 3	NR2E3
217643_x_at	AA443771	1.1235	1.60562	Homo sapiens transcribed sequence with weak similarity to protein ref:NP_060265.1 (H.sapiens) hypothetical protein FLJ20378 [Homo sapiens]
216062_at	AW851559	1.11235	1.60991	CD44 antigen (homing function and Indian blood group system)	CD44
203056_s_at	NM_015866.1	1.10528	1.62691	PR domain containing 2, with ZNF domain	PRDM2
218532_s_at	NM_019000.1	1.08049	1.77183	hypothetical protein FLJ20152	FLJ20152
213998_s_at	AW188131	1.072	1.72171	DEAD (Asp-Glu-Ala-Asp) box polypeptide 17	DDX17
206228_at	AW769732	1.05376	1.53339	paired box gene 2	PAX2
222227_at	AK000847.1	1.02669	1.54245	zinc finger protein 236	ZNF236
202687_s_at	U57059.1	1.00636	1.58257	tumor necrosis factor (ligand) superfamily, member 10	TNFSF10
215874_at	AK026820.1	1	1.57974	Homo sapiens cDNA: FLJ23167 fis, clone LNG09902.
215936_s_at	AK001657.1	1	1.63044	KIAA1033 protein	KIAA1033
