# Supplementary material for: Endothelial Cells' Activation and Apoptosis Induced by a Subset of Antibodies against Human Cytomegalovirus: Relevance to the Pathogenesis of Atherosclerosis
Source: PLoS One. 2007 May 30;2(5):e473. doi: 10.1371/journal.pone.0000473 (PMC1868596; doi:10.1371/journal.pone.0000473)
Supplement: Table S2 — Genes down-regulated by anti-US28 antibodies. (0.26 MB XLS) [file pone.0000473.s003.xls]

## Sheet: H28 DOwN functions 27.07
Table S2: Genes down-regulated by anti-US28 antibodies
Probe Set ID	Gene access number	F.C. US28 6h	F.C. US28 12h	Gene description	Gene Symbol
210317_s_at	U28936.1	-6.75448	-2.22547	tyrosine 3-monooxygenase/tryptophan 5-monooxygenase activation protein, epsilon polypeptide	YWHAE
202686_s_at	NM_021913.1	-5.92307	-7.957	AXL receptor tyrosine kinase	AXL
201043_s_at	NM_006305.1	-4.91271	-2.7472	acidic (leucine-rich) nuclear phosphoprotein 32 family, member A	ANP32A
205018_s_at	NM_005757.2	-4.8468	-3.16292	muscleblind-like 2 (Drosophila)	MBNL2
91816_f_at	C18318	-4.74423	-3.61691	similar to KIAA2031 protein	na
201551_s_at	J03263.1	-4.73994	-3.08118	lysosomal-associated membrane protein 1	LAMP1
200730_s_at	BF576710	-4.66313	-3.07756	protein tyrosine phosphatase type IVA, member 1	PTP4A1
203392_s_at	NM_001328.1	-4.55745	-2.89821	C-terminal binding protein 1	CTBP1
201123_s_at	NM_001970.1	-4.38337	-2.50084	eukaryotic translation initiation factor 5A	EIF5A
215646_s_at	R94644	-4.37584	-3.88117	chondroitin sulfate proteoglycan 2 (versican)	CSPG2
200935_at	NM_004343.2	-4.29549	-3.3856	calreticulin	CALR
208703_s_at	BC000373.1	-4.10058	-2.56616	amyloid beta (A4) precursor-like protein 2	APLP2
AFFX-HSAC07/X00351_5_at	X00351	-3.98456	-2.09985	actin, beta	ACTB
212008_at	D87684.1	-3.97021	-3.28396	UBX domain containing 2	UBXD2
210371_s_at	BC003092.1	-3.8787	-2.04794	retinoblastoma binding protein 4	RBBP4
219922_s_at	NM_021070.1	-3.80509	-2.88582	latent transforming growth factor beta binding protein 3	LTBP3
201031_s_at	NM_005520.1	-3.7245	-1.98474	heterogeneous nuclear ribonucleoprotein H1 (H)	HNRPH1
210996_s_at	U43430.1	-3.69069	-3.04737	tyrosine 3-monooxygenase/tryptophan 5-monooxygenase activation protein, epsilon polypeptide	YWHAE
212463_at	BE379006	-3.67519	-5.59103	CD59 antigen p18-20 (antigen identified by monoclonal antibodies 16.3A5, EJ16, EJ30, EL32 and G344)	CD59
200634_at	NM_005022.1	-3.66342	-2.31272	profilin 1	PFN1
214953_s_at	X06989.1	-3.66052	-2.50462	amyloid beta (A4) precursor protein (protease nexin-II, Alzheimer disease)	APP
214500_at	AF044286.1	-3.63556	-2.34193	H2A histone family, member Y	H2AFY
208937_s_at	D13889.1	-3.60318	-2.18388	inhibitor of DNA binding 1, dominant negative helix-loop-helix protein	ID1
201122_x_at	BC000751.1	-3.55328	-2.76863	eukaryotic translation initiation factor 5A	EIF5A
209189_at	BC004490.1	-3.54782	-3.51306	v-fos FBJ murine osteosarcoma viral oncogene homolog	FOS
201533_at	NM_001904.1	-3.53181	-2.10678	catenin (cadherin-associated protein), beta 1, 88kDa	CTNNB1
200869_at	NM_000980.1	-3.51838	-2.09508	ribosomal protein L18a	RPL18A
213753_x_at	BF541557	-3.51086	-2.44919	Homo sapiens transcribed sequence with weak similarity to protein pir:A45973 (H.sapiens) A45973 trichohyalin - human
202409_at	X07868	-3.49628	-2.80087	similar to PUTATIVE INSULIN-LIKE GROWTH FACTOR II ASSOCIATED PROTEIN	na
201011_at	NM_002950.1	-3.49176	-2.72382	ribophorin I	RPN1
207980_s_at	NM_006079.1	-3.46187	-3.5323	Cbp/p300-interacting transactivator, with Glu/Asp-rich carboxy-terminal domain, 2	CITED2
211048_s_at	BC006344.1	-3.39099	-2.51877	protein disulfide isomerase related protein (calcium-binding protein, intestinal-related)	ERP70
217817_at	BE891920	-3.38233	-3.26031	actin related protein 2/3 complex, subunit 4, 20kDa	ARPC4
203109_at	NM_003969.1	-3.37712	-2.45092	ubiquitin-conjugating enzyme E2M (UBC12 homolog, yeast)	UBE2M
212953_x_at	BE251303	-3.35688	-3.35688	calreticulin	CALR
200637_s_at	AI762627	-3.33963	-2.16979	protein tyrosine phosphatase, receptor type, F	PTPRF
200968_s_at	NM_000942.1	-3.33066	-2.10339	peptidylprolyl isomerase B (cyclophilin B)	PPIB
213562_s_at	AA639705	-3.31405	-3.52928	squalene epoxidase	SQLE
200646_s_at	NM_006184.1	-3.30079	-2.5336	nucleobindin 1	NUCB1
221060_s_at	NM_003266.1	-3.24966	-2.62705	toll-like receptor 4	TLR4
203088_at	NM_006329.1	-3.24849	-2.969	fibulin 5	FBLN5
201445_at	NM_001839.1	-3.24086	-2.10698	calponin 3, acidic	CNN3
201627_s_at	NM_005542.1	-3.21417	-4.38986	insulin induced gene 1	INSIG1
200672_x_at	NM_003128.1	-3.21383	-2.4021	spectrin, beta, non-erythrocytic 1	SPTBN1
209264_s_at	AF054841.1	-3.21291	-2.91562	transmembrane 4 superfamily member 7	TM4SF7
208867_s_at	AF119911.1	-3.20931	-3.20931	casein kinase 1, alpha 1	CSNK1A1
203417_at	NM_017459.1	-3.20155	-2.7468	microfibrillar-associated protein 2	MFAP2
200691_s_at	BC000478.1	-3.19278	-2.15107	heat shock 70kDa protein 9B (mortalin-2)	HSPA9B
201004_at	NM_006280.1	-3.18769	-2.08152	signal sequence receptor, delta (translocon-associated protein delta)	SSR4
211672_s_at	AF019888.1	-3.18066	-3.2699	actin related protein 2/3 complex, subunit 4, 20kDa	ARPC4
200671_s_at	NM_003128.1	-3.16744	-2.40667	spectrin, beta, non-erythrocytic 1	SPTBN1
200866_s_at	M32221.1	-3.15871	-2.83574	prosaposin (variant Gaucher disease and variant metachromatic leukodystrophy)	PSAP
209016_s_at	BC002700.1	-3.13466	-3.47859	keratin 7	KRT7
203729_at	NM_001425.1	-3.12154	-2.57793	epithelial membrane protein 3	EMP3
202779_s_at	NM_014501.1	-3.09069	-3.07238	ubiquitin carrier protein	E2-EPF
217188_s_at	AC007182	-3.08671	-2.26395	chromosome 14 open reading frame 1	C14orf1
202566_s_at	AF051851.1	-3.06936	-2.0496	supervillin	SVIL
205822_s_at	NM_002130.1	-3.05939	-4.15862	3-hydroxy-3-methylglutaryl-Coenzyme A synthase 1 (soluble)	HMGCS1
200808_s_at	NM_003461.1	-3.05147	-2.50259	zyxin	ZYX
220477_s_at	NM_014145.1	-3.0309	-2.34177	chromosome 20 open reading frame 30	C20orf30
210878_s_at	BC001202.1	-3.01448	-2.19935	chromosome 5 open reading frame 7	C5orf7
210786_s_at	M93255.1	-3.00753	-2.44937	Friend leukemia virus integration 1	FLI1
204426_at	NM_006815.1	-2.99487	-1.4972	coated vesicle membrane protein	RNP24
211136_s_at	BC004865.1	-2.99083	-2.6618	cleft lip and palate associated transmembrane protein 1	CLPTM1
203254_s_at	NM_006289.1	-2.97877	-2.24892	talin 1	TLN1
200757_s_at	NM_001219.2	-2.96863	-2.00492	calumenin	CALU
216976_s_at	X96588.1	-2.96035	-2.24777	RYK receptor-like tyrosine kinase	RYK
211981_at	NM_001845.1	-2.94377	-2.37004	collagen, type IV, alpha 1	COL4A1
200751_s_at	BE898861	-2.93211	-2.04823	heterogeneous nuclear ribonucleoprotein C (C1/C2)	HNRPC
200641_s_at	U28964.1	-2.91511	-1.65271	tyrosine 3-monooxygenase/tryptophan 5-monooxygenase activation protein, zeta polypeptide	YWHAZ
201508_at	NM_001552.1	-2.8694	-2.17277	insulin-like growth factor binding protein 4	IGFBP4
202855_s_at	AL513917	-2.86777	-3.4551	solute carrier family 16 (monocarboxylic acid transporters), member 3	SLC16A3
219549_s_at	NM_006054.1	-2.85955	-2.6019	reticulon 3	RTN3
200769_s_at	NM_005911.1	-2.85537	-2.51571	methionine adenosyltransferase II, alpha	MAT2A
215236_s_at	AV721177	-2.85503	-2.37891	phosphatidylinositol binding clathrin assembly protein	PICALM
213746_s_at	AW051856	-2.84921	-2.51423	filamin A, alpha (actin binding protein 280)	FLNA
AFFX-HSAC07/X00351_M_at	X00351	-2.83997	-1.54056	actin, beta	ACTB
202236_s_at	NM_003051.1	-2.83877	-2.53325	solute carrier family 16 (monocarboxylic acid transporters), member 1	SLC16A1
203182_s_at	NM_003138.1	-2.81148	-2.16802	SFRS protein kinase 2	SRPK2
201378_s_at	NM_014847.1	-2.80406	-2.34031	NICE-4 protein	NICE-4
215952_s_at	AF090094.1	-2.80244	-2.03666	ornithine decarboxylase antizyme 1	OAZ1
202827_s_at	AU149305	-2.79778	-2.54249	matrix metalloproteinase 14 (membrane-inserted)	MMP14
200922_at	NM_006801.1	-2.78209	-1.94132	KDEL (Lys-Asp-Glu-Leu) endoplasmic reticulum protein retention receptor 1	KDELR1
208932_at	BC001416.1	-2.77653	-2.17593	protein phosphatase 4 (formerly X), catalytic subunit	PPP4C
208938_at	BC004913.1	-2.77274	-2.1331	papillary renal cell carcinoma (translocation-associated)	PRCC
200967_at	NM_000942.1	-2.76682	-1.84749	peptidylprolyl isomerase B (cyclophilin B)	PPIB
212515_s_at	R60068	-2.76144	-2.08679	DEAD (Asp-Glu-Ala-Asp) box polypeptide 3, X-linked	DDX3X
220617_s_at	NM_018181.1	-2.76088	-2.22177	zinc finger protein	FLJ10697
208931_s_at	AF147209.1	-2.74587	-2.985	interleukin enhancer binding factor 3, 90kDa	ILF3
210815_s_at	U17473.1	-2.74469	-1.4046	calcitonin receptor-like	CALCRL
200052_s_at	NM_004515.1	-2.7405	-1.94004	interleukin enhancer binding factor 2, 45kDa	ILF2
202516_s_at	NM_004087.1	-2.73385	-1.48491	discs, large (Drosophila) homolog 1	DLG1
202316_x_at	AW241715	-2.73186	-2.26892	ubiquitination factor E4B (UFD2 homolog, yeast)	UBE4B
213470_s_at	BF983406	-2.72348	-2.42332	heterogeneous nuclear ribonucleoprotein H1 (H)	HNRPH1
200679_x_at	BE311760	-2.72075	-1.53869	high-mobility group box 1	HMGB1
202731_at	NM_014456.1	-2.70552	-2.70552	programmed cell death 4 (neoplastic transformation inhibitor)	PDCD4
209159_s_at	AV724216	-2.69867	-4.02786	NDRG family member 4	NDRG4
201069_at	NM_004530.1	-2.69171	-2.40169	matrix metalloproteinase 2 (gelatinase A, 72kDa gelatinase, 72kDa type IV collagenase)	MMP2
210692_s_at	BC003163.1	-2.68748	-2.50296	proteoglycan 2, bone marrow (natural killer cell activator, eosinophil granule major basic protein)	PRG2
211934_x_at	W87689	-2.67476	-1.71116	alpha glucosidase II alpha subunit	G2AN
201262_s_at	NM_001711.1	-2.67346	-1.7379	biglycan	BGN
210337_s_at	U18197.1	-2.67198	-1.78807	ATP citrate lyase	ACLY
220199_s_at	NM_022831.1	-2.6629	-1.95432	hypothetical protein FLJ12806	FLJ12806
213905_x_at	AA845258	-2.65227	-2.52209	serologically defined colon cancer antigen 33	SDCCAG33
202291_s_at	NM_000900.1	-2.64934	-2.35011	matrix Gla protein	MGP
212125_at	NM_002883.1	-2.63785	-2.31878	Ran GTPase activating protein 1	RANGAP1
201400_at	NM_002795.1	-2.63163	-1.76042	proteasome (prosome, macropain) subunit, beta type, 3	PSMB3
214908_s_at	AC004893	-2.63159	-2.38493	transformation/transcription domain-associated protein	TRRAP
201801_s_at	AF079117.1	-2.62679	-2.14619	solute carrier family 29 (nucleoside transporters), member 1	SLC29A1
221501_x_at	AF229069.1	-2.62529	-2.26905	hypothetical protein LOC339047	LOC339047
212224_at	NM_000689.1	-2.61337	-2.94656	aldehyde dehydrogenase 1 family, member A1	ALDH1A1
212093_s_at	AL096842.1	-2.61081	-1.81479	mitochondrial tumor suppressor gene 1	MTSG1
203136_at	NM_006423.1	-2.61006	-2.38704	Rab acceptor 1 (prenylated)	RABAC1
212178_s_at	AK022555.1	-2.60021	-1.70981	POM121 membrane glycoprotein (rat)	POM121
218680_x_at	NM_016400.1	-2.59942	-2.36256	small EDRK-rich factor 2	SERF2
212041_at	AL566172	-2.58058	-2.21501	ATPase, H+ transporting, lysosomal 38kDa, V0 subunit d isoform 1	ATP6V0D1
208791_at	M25915.1	-2.56412	-2.52036	clusterin (complement lysis inhibitor, SP-40,40, sulfated glycoprotein 2, testosterone-repressed prostate message 2, apolipoprotein J)	CLU
221729_at	NM_000393.1	-2.56383	-2.15609	collagen, type V, alpha 2	COL5A2
218748_s_at	NM_006544.1	-2.5621	-1.60911	SEC10-like 1 (S. cerevisiae)	SEC10L1
221428_s_at	NM_030921.1	-2.5603	-2.54475	hypothetical protein DC42	DC42
202736_s_at	NM_012321.1	-2.55998	-1.72285	LSM4 homolog, U6 small nuclear RNA associated (S. cerevisiae)	LSM4
216493_s_at	AL023775	-2.54814	-1.96074
217234_s_at	AF199015.1	-2.54686	-1.9879	villin 2 (ezrin)	VIL2
210875_s_at	U12170.1	-2.53305	-2.04097	transcription factor 8 (represses interleukin 2 expression)	TCF8
217960_s_at	NM_020243.1	-2.52719	-1.89021	translocase of outer mitochondrial membrane 22 homolog (yeast)	TOMM22
218131_s_at	NM_017660.1	-2.51962	-2.09416	p66 alpha	p66alpha
38487_at	D87433	-2.50995	-2.34455	stabilin 1	STAB1
215706_x_at	BC002323.1	-2.50598	-1.93851	zyxin	ZYX
209896_s_at	AF119855.1	-2.50463	-2.50463	protein tyrosine phosphatase, non-receptor type 11 (Noonan syndrome 1)	PTPN11
201604_s_at	NM_002480.1	-2.49643	-1.89987	protein phosphatase 1, regulatory (inhibitor) subunit 12A	PPP1R12A
214665_s_at	AK000095.1	-2.4961	-4.28838	calcium binding protein P22	CHP
202014_at	NM_014330.2	-2.48549	-2.8076	protein phosphatase 1, regulatory (inhibitor) subunit 15A	PPP1R15A
204427_s_at	NM_006815.1	-2.48097	-1.65126	coated vesicle membrane protein	RNP24
201237_at	AV685920	-2.47384	-1.98156	capping protein (actin filament) muscle Z-line, alpha 2	CAPZA2
205462_s_at	NM_002149.1	-2.46576	-2.17586	hippocalcin-like 1	HPCAL1
201337_s_at	NM_004781.2	-2.4543	-1.59319	vesicle-associated membrane protein 3 (cellubrevin)	VAMP3
208757_at	BC001123.1	-2.45316	-2.20951	gp25L2 protein	HSGP25L2G
212218_s_at	NM_012347.1	-2.45193	-2.32163	fatty acid synthase	FASN
205392_s_at	NM_004166.1	-2.4464	-1.85152	chemokine (C-C motif) ligand 15	CCL15
200950_at	NM_006409.1	-2.44635	-1.93109	actin related protein 2/3 complex, subunit 1A, 41kDa	ARPC1A
200046_at	NM_001344.1	-2.44469	-1.91004	defender against cell death 1	DAD1
208622_s_at	NM_003379.2	-2.44174	-1.90201	villin 2 (ezrin)	VIL2
200656_s_at	NM_000918.1	-2.44127	-2.39141	procollagen-proline, 2-oxoglutarate 4-dioxygenase (proline 4-hydroxylase), beta polypeptide (protein disulfide isomerase; thyroid hormone binding protein p55)	P4HB
208478_s_at	NM_004324.1	-2.43355	-1.49171	BCL2-associated X protein	BAX
201132_at	NM_019597.1	-2.42646	-2.29915	heterogeneous nuclear ribonucleoprotein H2 (H')	HNRPH2
205321_at	NM_001415.1	-2.41601	-1.28901	eukaryotic translation initiation factor 2, subunit 3 gamma, 52kDa	EIF2S3
211996_s_at	BG256504	-2.41209	-2.41517	similar to acetyl-Coenzyme A synthetase 3; medium-chain acyl-CoA synthetase; Butyrate CoA ligase	na
217747_s_at	NM_001013.1	-2.41164	-1.77516	ribosomal protein S9	RPS9
217301_x_at	X71810.1	-2.40726	-1.36802	retinoblastoma binding protein 4	RBBP4
208852_s_at	AI761759	-2.40314	-1.72919	calnexin	CANX
212348_s_at	AB011173.1	-2.40203	-1.46801	KIAA0601 protein	KIAA0601
201742_x_at	NM_006924.1	-2.40071	-1.66099	splicing factor, arginine/serine-rich 1 (splicing factor 2, alternate splicing factor)	SFRS1
210471_s_at	U33428.1	-2.3999	-2.17402	potassium voltage-gated channel, shaker-related subfamily, beta member 1	KCNAB1
201856_s_at	BC000376.1	-2.39787	-1.78719	zinc finger RNA binding protein	ZFR
201388_at	NM_002809.1	-2.38928	-2.19026	proteasome (prosome, macropain) 26S subunit, non-ATPase, 3	PSMD3
221731_x_at	J02814.1	-2.38658	-3.53995	chondroitin sulfate proteoglycan 2 (versican)	CSPG2
202765_s_at	AI264196	-2.38576	-1.7458	fibrillin 1 (Marfan syndrome)	FBN1
203079_s_at	NM_003591.1	-2.38529	-2.05013	cullin 2	CUL2
210470_x_at	BC003129.1	-2.37906	-1.92309	non-POU domain containing, octamer-binding	NONO
201020_at	NM_003405.1	-2.37481	-1.53906	tyrosine 3-monooxygenase/tryptophan 5-monooxygenase activation protein, eta polypeptide	YWHAH
207782_s_at	NM_007319.1	-2.37257	-1.72157	presenilin 1 (Alzheimer disease 3)	PSEN1
200644_at	NM_023009.1	-2.37011	-1.53863	MARCKS-like protein	MLP
216421_at	AL121886	-2.36853	-2.02738
203034_s_at	NM_000990.1	-2.36766	-1.4835	ribosomal protein L27a	RPL27A
208698_s_at	L14599.1	-2.36646	-1.9006	non-POU domain containing, octamer-binding	NONO
201790_s_at	AW150953	-2.36003	-2.23393	7-dehydrocholesterol reductase	DHCR7
212196_at	AL049265.1	-2.35931	-1.88538	interleukin 6 signal transducer (gp130, oncostatin M receptor)	IL6ST
210685_s_at	AB028839.1	-2.35883	-1.95643	ubiquitination factor E4B (UFD2 homolog, yeast)	UBE4B
217826_s_at	NM_016021.1	-2.35722	-1.59271	ubiquitin-conjugating enzyme E2, J1 (UBC6 homolog, yeast)	UBE2J1
200638_s_at	BC003623.1	-2.35482	-1.90701	tyrosine 3-monooxygenase/tryptophan 5-monooxygenase activation protein, zeta polypeptide	YWHAZ
200041_s_at	NM_004640.1	-2.35352	-1.61206	HLA-B associated transcript 1	BAT1
217294_s_at	U88968.1	-2.35316	-1.70429	enolase 1, (alpha)	ENO1
212532_s_at	BF967094	-2.34777	-2.09652	Homo sapiens transcribed sequences
204338_s_at	NM_005613.2	-2.34591	-1.67887	regulator of G-protein signalling 4	RGS4
201110_s_at	NM_003246.1	-2.34385	-2.0263	thrombospondin 1	THBS1
208978_at	U36190.1	-2.34099	-1.86605	cysteine-rich protein 2	CRIP2
200825_s_at	NM_006389.2	-2.33379	-1.96233	hypoxia up-regulated 1	HYOU1
213047_x_at	AI278616	-2.33307	-2.93861	SET translocation (myeloid leukemia-associated)	SET
214870_x_at	AC002045	-2.33127	-2.40836
208792_s_at	M25915.1	-2.32838	-2.54037	clusterin (complement lysis inhibitor, SP-40,40, sulfated glycoprotein 2, testosterone-repressed prostate message 2, apolipoprotein J)	CLU
212203_x_at	BF338947	-2.3262	-1.7906	interferon induced transmembrane protein 3 (1-8U)	IFITM3
219666_at	NM_022349.1	-2.32267	-2.17721	membrane-spanning 4-domains, subfamily A, member 6A	MS4A6A
207801_s_at	NM_014868.1	-2.31713	-1.78728	ring finger protein 10	RNF10
204150_at	NM_015136.1	-2.31465	-2.40178	stabilin 1	STAB1
212327_at	AK027231.1	-2.31342	-3.03736	KIAA1102 protein	KIAA1102
215285_s_at	AA927671	-2.30525	-2.48974	putative homeodomain transcription factor 1	PHTF1
203577_at	NM_001517.1	-2.30463	-2.00073	general transcription factor IIH, polypeptide 4, 52kDa	GTF2H4
210075_at	AF151074.1	-2.30451	-2.31444	hypothetical protein LOC51257	LOC51257
201075_s_at	NM_003074.1	-2.29586	-1.75816	SWI/SNF related, matrix associated, actin dependent regulator of chromatin, subfamily c, member 1	SMARCC1
208853_s_at	L18887.1	-2.29422	-1.81604	calnexin	CANX
201490_s_at	NM_005729.1	-2.29228	-1.98841	peptidylprolyl isomerase F (cyclophilin F)	PPIF
201417_at	NM_003107.1	-2.29175	-2.35946	SRY (sex determining region Y)-box 4	SOX4
220266_s_at	NM_004235.1	-2.29118	-1.86968	Kruppel-like factor 4 (gut)	KLF4
202839_s_at	NM_004146.2	-2.28663	-2.23747	NADH dehydrogenase (ubiquinone) 1 beta subcomplex, 7, 18kDa	NDUFB7
202483_s_at	NM_002882.2	-2.28622	-1.78381	RAN binding protein 1	RANBP1
210764_s_at	AF003114.1	-2.28398	-1.69456	cysteine-rich, angiogenic inducer, 61	CYR61
219892_at	NM_023003.1	-2.27731	-2.30384	transmembrane 6 superfamily member 1	TM6SF1
61734_at	AI797684	-2.27713	-1.90553	reticulocalbin 3, EF-hand calcium binding domain	RCN3
221579_s_at	AF062530.1	-2.27492	-1.44474	nudix (nucleoside diphosphate linked moiety X)-type motif 3	NUDT3
216080_s_at	AC004770	-2.27301	-1.89615	fatty acid desaturase 3	FADS3
202369_s_at	NM_012288.1	-2.27279	-2.33893	translocation associated membrane protein 2	TRAM2
202431_s_at	NM_002467.1	-2.26771	-1.43023	v-myc myelocytomatosis viral oncogene homolog (avian)	MYC
205547_s_at	NM_003186.2	-2.26435	-2.26435	transgelin	TAGLN
216392_s_at	AK021846.1	-2.26419	-1.59311	SEC23 interacting protein	SEC23IP
201541_s_at	NM_006349.1	-2.26224	-2.25104	zinc finger, HIT domain containing 1	ZNHIT1
201127_s_at	AI971281	-2.2582	-1.40569	ATP citrate lyase	ACLY
202899_s_at	NM_003017.1	-2.2545	-2.0349	splicing factor, arginine/serine-rich 3	SFRS3
37012_at	U03271	-2.25304	-1.87752	capping protein (actin filament) muscle Z-line, beta	CAPZB
209208_at	AF059752.1	-2.25295	-1.97166	mannose-P-dolichol utilization defect 1	MPDU1
215905_s_at	AL157420.1	-2.25126	-1.54289	U5 snRNP-specific 40 kDa protein (hPrp8-binding)	HPRP8BP
201514_s_at	NM_005754.1	-2.25025	-2.08563	Ras-GTPase-activating protein SH3-domain-binding protein	G3BP
201258_at	NM_001020.1	-2.24874	-1.86757	ribosomal protein S16	RPS16
200091_s_at	AA888388	-2.24815	-2.18027	ribosomal protein S25	RPS25
207714_s_at	NM_004353.1	-2.24657	-1.71689	serine (or cysteine) proteinase inhibitor, clade H (heat shock protein 47), member 1, (collagen binding protein 1)	SERPINH1
209474_s_at	U87967.1	-2.24365	-1.9512	ectonucleoside triphosphate diphosphohydrolase 1	ENTPD1
210978_s_at	BC002616.1	-2.24243	-1.71916	transgelin 2	TAGLN2
208677_s_at	AL550657	-2.23801	-1.74373	basigin (OK blood group)	BSG
200061_s_at	BC000523.1	-2.23751	-1.5673	ribosomal protein S24	RPS24
213787_s_at	AV702405	-2.23658	-2.05835	emopamil binding protein (sterol isomerase)	EBP
211825_s_at	AF327066.1	-2.22944	-1.92562	Ewing sarcoma breakpoint region 1	EWSR1
206116_s_at	NM_000366.1	-2.22718	-1.65595	tropomyosin 1 (alpha)	TPM1
202784_s_at	NM_012343.1	-2.22614	-1.66759	nicotinamide nucleotide transhydrogenase	NNT
214587_at	BE877796	-2.2259	-1.93898	collagen, type VIII, alpha 1	COL8A1
211450_s_at	D89646.1	-2.22288	-2.22497	mutS homolog 6 (E. coli)	MSH6
201101_s_at	NM_014739.1	-2.22267	-1.48137	Bcl-2-associated transcription factor	BTF
201108_s_at	AI812030	-2.22083	-2.0302	thrombospondin 1	THBS1
200742_s_at	BG231932	-2.21833	-1.79287	ceroid-lipofuscinosis, neuronal 2, late infantile (Jansky-Bielschowsky disease)	CLN2
208819_at	BC002977.1	-2.21657	-1.45489	mel transforming oncogene (derived from cell line NK14)- RAB8 homolog	MEL
206544_x_at	NM_003070.1	-2.21643	-1.63962	SWI/SNF related, matrix associated, actin dependent regulator of chromatin, subfamily a, member 2	SMARCA2
205534_at	NM_002589.1	-2.21112	-3.10003	BH-protocadherin (brain-heart)	PCDH7
201841_s_at	NM_001540.2	-2.20983	-1.63882	heat shock 27kDa protein 1	HSPB1
200612_s_at	NM_001282.1	-2.20953	-2.09469	adaptor-related protein complex 2, beta 1 subunit	AP2B1
220189_s_at	NM_014275.1	-2.2095	-2.19508	mannosyl (alpha-1,3-)-glycoprotein beta-1,4-N-acetylglucosaminyltransferase, isoenzyme B	MGAT4B
222212_s_at	AK001105.1	-2.20885	-1.92746	LAG1 longevity assurance homolog 2 (S. cerevisiae)	LASS2
209895_at	AF119855.1	-2.20381	-2.06463	protein tyrosine phosphatase, non-receptor type 11 (Noonan syndrome 1)	PTPN11
200707_at	NM_002743.1	-2.20283	-1.75556	protein kinase C substrate 80K-H	PRKCSH
209209_s_at	AW469573	-2.20231	-1.68709	pleckstrin homology domain containing, family C (with FERM domain) member 1	PLEKHC1
215294_s_at	AK026426.1	-2.20227	-1.87832	SWI/SNF related, matrix associated, actin dependent regulator of chromatin, subfamily a, member 1	SMARCA1
201264_at	NM_007263.1	-2.20062	-1.52756	coatomer protein complex, subunit epsilon	COPE
201245_s_at	AL523776	-2.20048	-2.0877	ubiquitin-specific protease otubain 1	FLJ20113
210125_s_at	AF044773.1	-2.19373	-1.76552	barrier to autointegration factor 1	BANF1
200787_s_at	BC002426.1	-2.1931	-1.77091	phosphoprotein enriched in astrocytes 15	PEA15
200008_s_at	D13988.1	-2.19298	-1.38435	GDP dissociation inhibitor 2	GDI2
208540_x_at	NM_021039.1	-2.19268	-1.58947
202029_x_at	NM_000999.1	-2.19022	-1.59455	ribosomal protein L38	RPL38
201746_at	NM_000546.2	-2.18947	-1.49964	tumor protein p53 (Li-Fraumeni syndrome)	TP53
221972_s_at	AL571362	-2.18585	-3.17725	calcium binding protein Cab45 precursor	Cab45
202007_at	BF940043	-2.18442	-2.80115	nidogen (enactin)	NID
206445_s_at	NM_001536.1	-2.18205	-1.78597	HMT1 hnRNP methyltransferase-like 2 (S. cerevisiae)	HRMT1L2
212033_at	BE466128	-2.18022	-2.18654	S164 protein	S164
200640_at	NM_003406.1	-2.18007	-1.72527	tyrosine 3-monooxygenase/tryptophan 5-monooxygenase activation protein, zeta polypeptide	YWHAZ
208789_at	BC004295.1	-2.17935	-1.60359	polymerase I and transcript release factor	PTRF
209536_s_at	AF320070.1	-2.17794	-1.24486	EH-domain containing 4	EHD4
201552_at	NM_005561.2	-2.1772	-1.83454	lysosomal-associated membrane protein 1	LAMP1
204468_s_at	NM_005424.1	-2.17363	-2.24216	tyrosine kinase with immunoglobulin and epidermal growth factor homology domains	TIE
201858_s_at	J03223.1	-2.1736	-1.29225	proteoglycan 1, secretory granule	PRG1
212337_at	AI687738	-2.1736	-1.68717	hypothetical protein FLJ20618	FLJ20618
201267_s_at	AL545523	-2.17242	-1.9069	proteasome (prosome, macropain) 26S subunit, ATPase, 3	PSMC3
201119_s_at	NM_004074.1	-2.17195	-1.73984	cytochrome c oxidase subunit VIII	COX8
213887_s_at	AI554759	-2.16778	-1.61546	polymerase (RNA) II (DNA directed) polypeptide E, 25kDa	POLR2E
218831_s_at	NM_004107.1	-2.16693	-1.75335	Fc fragment of IgG, receptor, transporter, alpha	FCGRT
213490_s_at	AI762811	-2.16649	-1.6913	mitogen-activated protein kinase kinase 2	MAP2K2
200966_x_at	NM_000034.1	-2.16613	-1.77024	aldolase A, fructose-bisphosphate	ALDOA
201894_s_at	NM_001920.1	-2.16556	-1.77153	decorin	DCN
204331_s_at	NM_021107.1	-2.16314	-1.85906	mitochondrial ribosomal protein S12	MRPS12
207627_s_at	NM_005653.1	-2.15997	-2.15997	transcription factor CP2	TFCP2
210716_s_at	M97501.1	-2.15935	-2.28918	restin (Reed-Steinberg cell-expressed intermediate filament-associated protein)	RSN
209457_at	U16996.1	-2.15755	-1.51237	dual specificity phosphatase 5	DUSP5
202856_s_at	NM_004207.1	-2.15733	-2.58936	solute carrier family 16 (monocarboxylic acid transporters), member 3	SLC16A3
212338_at	AA621962	-2.15726	-1.97079	myosin ID	MYO1D
201161_s_at	NM_003651.1	-2.155	-1.75245	cold shock domain protein A	CSDA
217811_at	NM_016275.1	-2.15364	-1.56102	selenoprotein T	SELT
212259_s_at	BF344265	-2.14298	-1.81262	pre-B-cell leukemia transcription factor interacting protein 1	PBXIP1
209852_x_at	BC001423.1	-2.14155	-1.94179	proteasome (prosome, macropain) activator subunit 3 (PA28 gamma; Ki)	PSME3
211061_s_at	BC006390.1	-2.14108	-1.51803	mannosyl (alpha-1,6-)-glycoprotein beta-1,2-N-acetylglucosaminyltransferase	MGAT2
209357_at	AF109161.1	-2.13963	-2.91594	Cbp/p300-interacting transactivator, with Glu/Asp-rich carboxy-terminal domain, 2	CITED2
201261_x_at	BC002416.1	-2.13246	-1.98383	biglycan	BGN
202290_at	NM_014891.1	-2.13046	-1.86541	PDGFA associated protein 1	PDAP1
204620_s_at	NM_004385.1	-2.12842	-3.51642	chondroitin sulfate proteoglycan 2 (versican)	CSPG2
216283_s_at	X64116	-2.12832	-1.69573	poliovirus receptor	PVR
200900_s_at	AI583537	-2.12697	-1.5955	mannose-6-phosphate receptor (cation dependent)	M6PR
201883_s_at	D29805.1	-2.12327	-2.01818	UDP-Gal:betaGlcNAc beta 1,4- galactosyltransferase, polypeptide 1	B4GALT1
200973_s_at	NM_005724.1	-2.12181	-1.65761	tetraspan 3	TSPAN-3
202333_s_at	AA877765	-2.12113	-1.61714	ubiquitin-conjugating enzyme E2B (RAD6 homolog)	UBE2B
200766_at	NM_001909.1	-2.12016	-1.98773	cathepsin D (lysosomal aspartyl protease)	CTSD
202008_s_at	NM_002508.1	-2.11857	-1.62904	nidogen (enactin)	NID
211730_s_at	BC005903.1	-2.11674	-1.88468	polymerase (RNA) II (DNA directed) polypeptide L, 7.6kDa	POLR2L
200831_s_at	AA678241	-2.11268	-1.73458	stearoyl-CoA desaturase (delta-9-desaturase)	SCD
216602_s_at	AD000092	-2.11082	-1.84756	phenylalanine-tRNA synthetase-like	FARSL
201617_x_at	NM_004342.2	-2.1103	-2.14352	caldesmon 1	CALD1
218892_at	NM_024542.1	-2.11029	-1.56301	protocadherin 16 dachsous-like (Drosophila)	PCDH16
221727_at	BF209507	-2.11012	-2.43873	activated RNA polymerase II transcription cofactor 4	PC4
215739_s_at	AJ003062.1	-2.10947	-1.83384	tubulin, gamma complex associated protein 3	TUBGCP3
214895_s_at	AU135154	-2.10688	-3.17838	a disintegrin and metalloproteinase domain 10	ADAM10
209035_at	M69148.1	-2.10605	-1.74113	midkine (neurite growth-promoting factor 2)	MDK
216266_s_at	AK025637.1	-2.10596	-1.7885	brefeldin A-inhibited guanine nucleotide-exchange protein 1	BIG1
208096_s_at	NM_030820.1	-2.10252	-3.01245	collagen, type XXI, alpha 1	COL21A1
213330_s_at	BE886580	-2.10247	-1.51777	stress-induced-phosphoprotein 1 (Hsp70/Hsp90-organizing protein)	STIP1
201768_s_at	BC004467.1	-2.09918	-1.81016	enthoprotin	ENTH
202692_s_at	NM_014233.1	-2.09781	-2.04329	upstream binding transcription factor, RNA polymerase I	UBTF
211090_s_at	Z25435.1	-2.09721	-1.70678	PRP4 pre-mRNA processing factor 4 homolog B (yeast)	PRPF4B
214280_x_at	X79536.1	-2.09678	-1.78565	heterogeneous nuclear ribonucleoprotein A1	HNRPA1
210734_x_at	M64240.1	-2.09647	-2.25718	MAX protein	MAX
212489_at	AI983428	-2.0938	-2.13938	collagen, type V, alpha 1	COL5A1
210425_x_at	AF164622.1	-2.09216	-1.79128	golgin-67	GOLGIN-67
201715_s_at	NM_014977.1	-2.08848	-1.62533	apoptotic chromatin condensation inducer in the nucleus	ACINUS
209268_at	AF165513.1	-2.08778	-1.66403	vacuolar protein sorting 45A (yeast)	VPS45A
208248_x_at	NM_001642.1	-2.08659	-1.32636	amyloid beta (A4) precursor-like protein 2	APLP2
202877_s_at	W72082	-2.0839	-1.5422	complement component 1, q subcomponent, receptor 1	C1QR1
209026_x_at	AF141349.1	-2.08329	-1.51084	beta 5-tubulin	OK/SW-cl.56
214527_s_at	AB041836.1	-2.08263	-1.74551	polyglutamine binding protein 1	PQBP1
211240_x_at	AB002382.1	-2.08213	-1.77031	catenin (cadherin-associated protein), delta 1	CTNND1
221853_s_at	N39536	-2.07641	-2.24348	hypothetical protein LOC283820	LOC283820
219952_s_at	NM_020533.1	-2.0758	-1.80423	mucolipin 1	MCOLN1
211942_x_at	BF979419	-2.07214	-1.77967	ribosomal protein L13a	RPL13A
220948_s_at	NM_000701.1	-2.072	-1.89977	ATPase, Na+/K+ transporting, alpha 1 polypeptide	ATP1A1
208793_x_at	AI744900	-2.07082	-1.74149	SWI/SNF related, matrix associated, actin dependent regulator of chromatin, subfamily a, member 4	SMARCA4
213548_s_at	BG257762	-2.07075	-1.91941	hypothetical protein H41	H41
221759_at	AL583123	-2.06838	-1.65185	glucose-6-phosphatase catalytic subunit-related	LOC92579
215933_s_at	Z21533.1	-2.06813	-1.68622	hematopoietically expressed homeobox	HHEX
221268_s_at	NM_030791.1	-2.0678	-1.65173	sphingosine-1-phosphate phosphatase 1	SGPP1
207132_x_at	NM_002624.1	-2.06713	-1.54441	prefoldin 5	PFDN5
204128_s_at	NM_002915.1	-2.06022	-1.95803	replication factor C (activator 1) 3, 38kDa	RFC3
221427_s_at	NM_030937.1	-2.05858	-2.22521	cyclin L2	CCNL2
210908_s_at	AB055804.1	-2.05489	-1.61051	prefoldin 5	PFDN5
200655_s_at	NM_006888.1	-2.05469	-1.36195	calmodulin 1 (phosphorylase kinase, delta)	CALM1
208925_at	AF161522.1	-2.0546	-1.62278	chromosome 3 open reading frame 4	C3orf4
204538_x_at	NM_006985.1	-2.04701	-2.30812	nuclear pore complex interacting protein	NPIP
221841_s_at	BF514079	-2.04623	-2.52382	Kruppel-like factor 4 (gut)	KLF4
202771_at	NM_014745.1	-2.04527	-2.2889	KIAA0233 gene product	KIAA0233
211964_at	AK025912.1	-2.04484	-1.71445	collagen, type IV, alpha 2	COL4A2
202161_at	NM_002741.1	-2.04483	-1.46261	protein kinase C-like 1	PRKCL1
211796_s_at	AF043179.1	-2.04385	-2.06596
212099_at	AI263909	-2.04135	-1.38224	ras homolog gene family, member B	ARHB
200630_x_at	AV702810	-2.04067	-2.35154	SET translocation (myeloid leukemia-associated)	SET
217871_s_at	NM_002415.1	-2.03717	-1.51457	macrophage migration inhibitory factor (glycosylation-inhibiting factor)	MIF
213179_at	BG289914	-2.03582	-2.03582	RCD1 required for cell differentiation1 homolog (S. pombe)	RQCD1
215177_s_at	AV733308	-2.03575	-1.49135	integrin, alpha 6	ITGA6
221768_at	AV705803	-2.0345	-1.86091	splicing factor proline/glutamine rich (polypyrimidine tract binding protein associated)	SFPQ
201482_at	NM_002826.2	-2.02935	-2.02935	quiescin Q6	QSCN6
204857_at	NM_003550.1	-2.02633	-1.68753	MAD1 mitotic arrest deficient-like 1 (yeast)	MAD1L1
202245_at	AW084510	-2.02631	-1.94207	lanosterol synthase (2,3-oxidosqualene-lanosterol cyclase)	LSS
204339_s_at	BC000737.1	-2.02448	-1.79038	regulator of G-protein signalling 4	RGS4
200916_at	NM_003564.1	-2.02343	-1.66785	transgelin 2	TAGLN2
207791_s_at	NM_004161.1	-2.02075	-1.28006	RAB1A, member RAS oncogene family	RAB1A
200649_at	BC002356.1	-2.01955	-1.93846	nucleobindin 1	NUCB1
203370_s_at	NM_005451.2	-2.01857	-1.85588	enigma (LIM domain protein)	ENIGMA
209468_at	AB017498.1	-2.01487	-1.91544	low density lipoprotein receptor-related protein 5	LRP5
214687_x_at	AK026577.1	-2.01389	-1.79095	aldolase A, fructose-bisphosphate	ALDOA
208637_x_at	BC003576.1	-2.01368	-1.91815	actinin, alpha 1	ACTN1
219296_at	NM_019028.1	-2.01261	-2.3749	HIP14-related protein	HIP14L
202278_s_at	NM_006415.1	-2.01125	-1.4578	serine palmitoyltransferase, long chain base subunit 1	SPTLC1
201211_s_at	AF061337.1	-2.00981	-1.63095	DEAD (Asp-Glu-Ala-Asp) box polypeptide 3, X-linked	DDX3X
209052_s_at	AF083389.1	-2.00587	-2.00587	Wolf-Hirschhorn syndrome candidate 1	WHSC1
201225_s_at	NM_005839.1	-2.00467	-1.51089	serine/arginine repetitive matrix 1	SRRM1
221452_s_at	NM_030969.1	-2.00358	-2.10677	transmembrane protein 14B	TMEM14B
202459_s_at	U55968	-2.00301	-2.00301	lipin 2	LPIN2
209113_s_at	AF288679.1	-2.00236	-1.54427	high-mobility group 20B	HMG20B
208829_at	AF029750.1	-1.99968	-1.87113	TAP binding protein (tapasin)	TAPBP
208811_s_at	AF080569.1	-1.99888	-1.46892	DnaJ (Hsp40) homolog, subfamily B, member 6	DNAJB6
208865_at	BG534245	-1.9981	-1.9981	casein kinase 1, alpha 1	CSNK1A1
211776_s_at	BC006141.1	-1.99633	-1.72367	erythrocyte membrane protein band 4.1-like 3	EPB41L3
208739_x_at	L76416.1	-1.99488	-1.55749	SMT3 suppressor of mif two 3 homolog 2 (yeast)	SMT3H2
202667_s_at	NM_006979.1	-1.99455	-1.35017	HLA class II region expressed gene KE4	HKE4
202112_at	NM_000552.2	-1.99245	-2.10759	von Willebrand factor	VWF
200604_s_at	M18468.1	-1.99079	-1.62375	protein kinase, cAMP-dependent, regulatory, type I, alpha (tissue specific extinguisher 1)	PRKAR1A
205079_s_at	NM_003829.1	-1.99062	-1.41228	multiple PDZ domain protein	MPDZ
220757_s_at	NM_025241.1	-1.98964	-1.775	UBX domain containing 1	UBXD1
202407_s_at	BF342707	-1.98732	-2.32394	PRP31 pre-mRNA processing factor 31 homolog (yeast)	PRPF31
214359_s_at	AI218219	-1.9866	-1.58831	heat shock 90kDa protein 1, beta	HSPCB
218076_s_at	NM_018054.1	-1.98336	-1.75343	homolog of rat nadrin	RICH1
202092_s_at	NM_012106.1	-1.98063	-1.57195	binder of Arl Two	BART1
201120_s_at	AL547946	-1.9786	-1.61487	progesterone receptor membrane component 1	PGRMC1
201785_at	NM_002933.1	-1.97789	-1.60093	ribonuclease, RNase A family, 1 (pancreatic)	RNASE1
210186_s_at	BC005147.1	-1.97775	-1.54708	FK506 binding protein 1A, 12kDa	FKBP1A
209683_at	AA243659	-1.9774	-1.9774	hypothetical protein DKFZp566A1524	DKFZP566A1524
202397_at	NM_005796.1	-1.97724	-1.53474	nuclear transport factor 2	NUTF2
200695_at	NM_014225.1	-1.97697	-1.39628	protein phosphatase 2 (formerly 2A), regulatory subunit A (PR 65), alpha isoform	PPP2R1A
202223_at	NM_002219.1	-1.97559	-1.25097	integral membrane protein 1	ITM1
215073_s_at	AL554245	-1.97473	-2.09925	nuclear receptor subfamily 2, group F, member 2	NR2F2
221002_s_at	NM_030927.1	-1.9727	-1.48369	tetraspanin similar to TM4SF9	DC-TM4F2
214437_s_at	NM_005412.1	-1.96657	-2.13685	serine hydroxymethyltransferase 2 (mitochondrial)	SHMT2
220758_s_at	NM_019055.1	-1.96638	-1.6842	roundabout homolog 4, magic roundabout (Drosophila)	ROBO4
221669_s_at	BC001964.1	-1.96563	-1.79201	acyl-Coenzyme A dehydrogenase family, member 8	ACAD8
208074_s_at	NM_021575.1	-1.96557	-1.75689	adaptor-related protein complex 2, sigma 1 subunit	AP2S1
219102_at	NM_020650.1	-1.96381	-1.64848	reticulocalbin 3, EF-hand calcium binding domain	RCN3
203441_s_at	NM_001792.1	-1.96258	-1.94983	cadherin 2, type 1, N-cadherin (neuronal)	CDH2
201804_x_at	NM_001281.1	-1.96147	-1.4486	cytoskeleton-associated protein 1	CKAP1
201050_at	NM_012268.1	-1.96085	-1.62255	phospholipase D3	PLD3
220127_s_at	NM_017703.1	-1.95953	-1.91745	F-box and leucine-rich repeat protein 12	FBXL12
201654_s_at	AI991033	-1.95951	-1.79658	heparan sulfate proteoglycan 2 (perlecan)	HSPG2
208686_s_at	D42040.1	-1.9587	-1.92176	bromodomain containing 2	BRD2
208704_x_at	BC000373.1	-1.95727	-1.57642	amyloid beta (A4) precursor-like protein 2	APLP2
212835_at	D63877.1	-1.95721	-1.64319	KIAA0157 protein	KIAA0157
202058_s_at	BC002374.1	-1.95688	-1.5189	karyopherin alpha 1 (importin alpha 5)	KPNA1
221920_s_at	BE677761	-1.95633	-1.69157	mitochondrial solute carrier protein	MSCP
217748_at	NM_015999.1	-1.95455	-1.5581	adiponectin receptor 1	ADIPOR1
211571_s_at	D32039.1	-1.95427	-1.95427	chondroitin sulfate proteoglycan 2 (versican)	CSPG2
211098_x_at	AF277194.1	-1.9538	-1.70328	putative membrane protein	LOC54499
215100_at	AL022724	-1.94979	-1.43103	hypothetical protein MGC12335	MGC12335
202875_s_at	BE397715	-1.9483	-1.30624	pre-B-cell leukemia transcription factor 2	PBX2
203811_s_at	NM_007034.2	-1.94653	-1.72151	DnaJ (Hsp40) homolog, subfamily B, member 4	DNAJB4
221643_s_at	AF016005.1	-1.94617	-1.58262	arginine-glutamic acid dipeptide (RE) repeats	RERE
200859_x_at	NM_001456.1	-1.94124	-1.79599	filamin A, alpha (actin binding protein 280)	FLNA
217543_s_at	BE890314	-1.93953	-1.93953	membrane-bound transcription factor protease, site 1	MBTPS1
201399_s_at	NM_014294.1	-1.93711	-1.60777	translocation associated membrane protein 1	TRAM1
217750_s_at	NM_023079.1	-1.93375	-1.66173	hypothetical protein FLJ13855	FLJ13855
201483_s_at	BC002802.1	-1.93176	-1.52241	suppressor of Ty 4 homolog 1 (S. cerevisiae)	SUPT4H1
218443_s_at	NM_018959.1	-1.93155	-1.58592	DAZ associated protein 1	DAZAP1
206710_s_at	NM_012307.1	-1.93149	-1.72978	erythrocyte membrane protein band 4.1-like 3	EPB41L3
210904_s_at	U81380.2	-1.92926	-1.44521	interleukin 13 receptor, alpha 1	IL13RA1
205535_s_at	NM_002589.1	-1.92701	-2.51245	BH-protocadherin (brain-heart)	PCDH7
217849_s_at	NM_006035.1	-1.92561	-2.02291	CDC42 binding protein kinase beta (DMPK-like)	CDC42BPB
200598_s_at	AI582238	-1.9246	-1.49084	tumor rejection antigen (gp96) 1	TRA1
210480_s_at	U90236.2	-1.92451	-1.61793	myosin VI	MYO6
202150_s_at	U64317.1	-1.92449	-1.53703	neural precursor cell expressed, developmentally down-regulated 9	NEDD9
203210_s_at	NM_007370.1	-1.92331	-1.92331	replication factor C (activator 1) 5, 36.5kDa	RFC5
212894_at	NM_003171.1	-1.92302	-1.32712	suppressor of var1, 3-like 1 (S. cerevisiae)	SUPV3L1
207088_s_at	NM_003562.1	-1.92278	-2.17752	solute carrier family 25 (mitochondrial carrier; oxoglutarate carrier), member 11	SLC25A11
208804_s_at	AL031681	-1.9219	-3.28225	splicing factor, arginine/serine-rich 6	SFRS6
200082_s_at	AI805587	-1.92055	-1.6313	ribosomal protein S7	RPS7
205005_s_at	AW293531	-1.91934	-1.91934	N-myristoyltransferase 2	NMT2
210830_s_at	AF001602.1	-1.91756	-1.72591	paraoxonase 2	PON2
204442_x_at	NM_003573.1	-1.91539	-1.91539	latent transforming growth factor beta binding protein 4	LTBP4
201288_at	NM_001175.1	-1.91408	-1.51055	Rho GDP dissociation inhibitor (GDI) beta	ARHGDIB
213977_s_at	AA054734	-1.91407	-1.78746	Cip1-interacting zinc finger protein	CIZ1
221577_x_at	AF003934.1	-1.91281	-1.18997	prostate differentiation factor	PLAB
208664_s_at	D84294.1	-1.91236	-1.62575	tetratricopeptide repeat domain 3	TTC3
201446_s_at	NM_022037.1	-1.91103	-1.64116	TIA1 cytotoxic granule-associated RNA binding protein	TIA1
200001_at	NM_001749.1	-1.91093	-1.75558	calpain, small subunit 1	CAPNS1
216033_s_at	S74774.1	-1.90999	-1.47503	FYN oncogene related to SRC, FGR, YES	FYN
206300_s_at	NM_002820.1	-1.9081	-1.85029	parathyroid hormone-like hormone	PTHLH
210543_s_at	U34994.3	-1.90671	-1.64237	protein kinase, DNA-activated, catalytic polypeptide	PRKDC
201005_at	NM_001769.1	-1.90218	-1.32673	CD9 antigen (p24)	CD9
201379_s_at	NM_003288.1	-1.89518	-2.27684	tumor protein D52-like 2	TPD52L2
207108_s_at	NM_015384.1	-1.89302	-1.52776	IDN3 protein	IDN3
213428_s_at	AA292373	-1.89174	-2.09816	collagen, type VI, alpha 1	COL6A1
210474_s_at	U04819.1	-1.89072	-1.44407	cell division cycle 2-like 2	CDC2L2
211066_x_at	BC006439.1	-1.89035	-1.48317	protocadherin gamma subfamily C, 3	PCDHGC3
200696_s_at	NM_000177.1	-1.88651	-1.3568	gelsolin (amyloidosis, Finnish type)	GSN
213461_at	AI800983	-1.88523	-1.25355	cleavage and polyadenylation specific factor 5, 25 kDa	CPSF5
202164_s_at	AF180476.1	-1.88461	-1.28024	CCR4-NOT transcription complex, subunit 8	CNOT8
221783_at	AL390184.1	-1.88271	-1.53993	widely-interspaced zinc finger motifs	WIZ
208611_s_at	U83867.1	-1.88232	-2.00766	spectrin, alpha, non-erythrocytic 1 (alpha-fodrin)	SPTAN1
215033_at	AI189753	-1.88144	-1.58671	transmembrane 4 superfamily member 1	TM4SF1
218117_at	NM_014248.1	-1.88039	-1.75571	ring-box 1	RBX1
200811_at	NM_001280.1	-1.87969	-1.87969	cold inducible RNA binding protein	CIRBP
208097_s_at	NM_030755.1	-1.87913	-1.92171	thioredoxin domain containing	TXNDC
201946_s_at	AL545982	-1.87823	-1.36645	chaperonin containing TCP1, subunit 2 (beta)	CCT2
211749_s_at	BC005941.1	-1.87776	-1.48967	vesicle-associated membrane protein 3 (cellubrevin)	VAMP3
203199_s_at	N29717	-1.87372	-1.81309	5-methyltetrahydrofolate-homocysteine methyltransferase reductase	MTRR
206855_s_at	NM_003773.1	-1.8736	-1.76964	hyaluronoglucosaminidase 2	HYAL2
209723_at	BC002538.1	-1.87322	-1.51054	serine (or cysteine) proteinase inhibitor, clade B (ovalbumin), member 9	SERPINB9
202539_s_at	AL518627	-1.87292	-2.28575	3-hydroxy-3-methylglutaryl-Coenzyme A reductase	HMGCR
202514_at	NM_004087.1	-1.87126	-1.6369	discs, large (Drosophila) homolog 1	DLG1
206474_at	NM_002595.1	-1.8677	-1.94235	PCTAIRE protein kinase 2	PCTK2
212862_at	AL568982	-1.86759	-1.4776	CDP-diacylglycerol synthase (phosphatidate cytidylyltransferase) 2	CDS2
204238_s_at	NM_006443.1	-1.8657	-2.6316	putative c-Myc-responsive	RCL
207595_s_at	NM_006132.1	-1.86476	-1.55099	bone morphogenetic protein 1	BMP1
200990_at	NM_005762.1	-1.86363	-1.90385	tripartite motif-containing 28	TRIM28
212595_s_at	AL534321	-1.86228	-1.40228	DAZ associated protein 2	DAZAP2
222040_at	AI144007	-1.86137	-2.07154	heterogeneous nuclear ribonucleoprotein A1	HNRPA1
201435_s_at	NM_001968.1	-1.85958	-1.55057	eukaryotic translation initiation factor 4E	EIF4E
207334_s_at	NM_003242.1	-1.85924	-1.26174	transforming growth factor, beta receptor II (70/80kDa)	TGFBR2
214483_s_at	AF124489.1	-1.8579	-1.15775	ADP-ribosylation factor interacting protein 1 (arfaptin 1)	ARFIP1
207435_s_at	NM_016333.1	-1.85787	-1.57125	serine/arginine repetitive matrix 2	SRRM2
200984_s_at	NM_000611.1	-1.85692	-1.62183	CD59 antigen p18-20 (antigen identified by monoclonal antibodies 16.3A5, EJ16, EJ30, EL32 and G344)	CD59
200964_at	NM_003334.1	-1.85679	-1.67966	ubiquitin-activating enzyme E1 (A1S9T and BN75 temperature sensitivity complementing)	UBE1
208633_s_at	W61052	-1.85671	-1.3289	microtubule-actin crosslinking factor 1	MACF1
205524_s_at	NM_001884.1	-1.85473	-1.87942	cartilage linking protein 1	CRTL1
205582_s_at	NM_004121.1	-1.85401	-1.85401	gamma-glutamyltransferase-like activity 1	GGTLA1
200947_s_at	NM_005271.1	-1.85385	-1.43586	glutamate dehydrogenase 1	GLUD1
214501_s_at	AF044286.1	-1.85287	-1.483	H2A histone family, member Y	H2AFY
206158_s_at	NM_003418.1	-1.84907	-1.54055	zinc finger protein 9 (a cellular retroviral nucleic acid binding protein)	ZNF9
212063_at	BE903880	-1.84807	-1.86458	CD44 antigen (homing function and Indian blood group system)	CD44
218405_at	NM_013375.1	-1.84584	-1.49104	activator of basal transcription 1	ABT1
203751_x_at	NM_005354.2	-1.84549	-1.81147	jun D proto-oncogene	JUND
209653_at	U93240.1	-1.84453	-1.42194	karyopherin alpha 4 (importin alpha 3)	KPNA4
212009_s_at	BF974063	-1.84442	-1.29169	stress-induced-phosphoprotein 1 (Hsp70/Hsp90-organizing protein)	STIP1
211759_x_at	BC005969.1	-1.84398	-1.67072	cytoskeleton-associated protein 1	CKAP1
211844_s_at	AF022859.1	-1.84384	-1.33991	neuropilin 2	NRP2
214720_x_at	BF981643	-1.84275	-1.75031	septin 10	2010-09-01
203874_s_at	NM_003069.1	-1.84119	-1.96963	SWI/SNF related, matrix associated, actin dependent regulator of chromatin, subfamily a, member 1	SMARCA1
202411_at	NM_005532.1	-1.84082	-1.49624	interferon, alpha-inducible protein 27	IFI27
210231_x_at	D45198.1	-1.84054	-1.81567	SET translocation (myeloid leukemia-associated)	SET
208581_x_at	NM_005952.1	-1.83866	-1.62662	metallothionein 1X	MT1X
212909_at	AL567376	-1.83831	-2.52289	hypothetical protein MGC29643	MGC29643
201529_s_at	NM_002945.1	-1.83678	-1.64132	replication protein A1, 70kDa	RPA1
203668_at	NM_006715.1	-1.83645	-1.81943	mannosidase, alpha, class 2C, member 1	MAN2C1
205408_at	NM_004641.1	-1.83576	-1.73712	myeloid/lymphoid or mixed-lineage leukemia (trithorax homolog, Drosophila); translocated to, 10	MLLT10
204489_s_at	NM_000610.1	-1.83551	-1.80701	CD44 antigen (homing function and Indian blood group system)	CD44
212030_at	BE466128	-1.83385	-1.98435	S164 protein	S164
208598_s_at	NM_005703.2	-1.83077	-1.63452
221381_s_at	NM_006792.2	-1.8291	-1.71067	mortality factor 4 like 1	MORF4L1
211714_x_at	BC005838.1	-1.82894	-1.25028	beta 5-tubulin	OK/SW-cl.56
204899_s_at	BF247098	-1.82611	-1.48551	sin3-associated polypeptide, 30kDa	SAP30
219326_s_at	NM_006577.2	-1.8222	-1.73715	UDP-GlcNAc:betaGal beta-1,3-N-acetylglucosaminyltransferase 1	B3GNT1
218140_x_at	NM_021203.1	-1.81982	-2.16196	APMCF1 protein	APMCF1
208675_s_at	D29643.1	-1.81955	-1.44925	dolichyl-diphosphooligosaccharide-protein glycosyltransferase	DDOST
201601_x_at	NM_003641.1	-1.81927	-1.38335	interferon induced transmembrane protein 1 (9-27)	IFITM1
202416_at	NM_003315.1	-1.81893	-1.66391	DnaJ (Hsp40) homolog, subfamily C, member 7	DNAJC7
200010_at	NM_000975.1	-1.81756	-1.26614	ribosomal protein L11	RPL11
211676_s_at	AF056979.1	-1.81619	-1.40534	interferon gamma receptor 1	IFNGR1
202654_x_at	NM_022826.1	-1.81599	-1.64378	axotrophin	AXOT
214954_at	BF977837	-1.81296	-2.03976	KIAA0527 protein	KIAA0527
210616_s_at	AB020712.1	-1.81078	-1.07473	yeast Sec31p homolog	KIAA0905
217427_s_at	X75296.1	-1.81012	-2.01478	HIR histone cell cycle regulation defective homolog A (S. cerevisiae)	HIRA
214752_x_at	AI625550	-1.80868	-1.67335	filamin A, alpha (actin binding protein 280)	FLNA
209201_x_at	L01639.1	-1.8085	-1.12324	chemokine (C-X-C motif) receptor 4	CXCR4
211919_s_at	AF348491.1	-1.80824	-1.18999	chemokine (C-X-C motif) receptor 4	CXCR4
218813_s_at	NM_020145.1	-1.80815	-1.66922	SH3-domain GRB2-like endophilin B2	SH3GLB2
201791_s_at	NM_001360.1	-1.80794	-1.72752	7-dehydrocholesterol reductase	DHCR7
202768_at	NM_006732.1	-1.80727	-1.59229	FBJ murine osteosarcoma viral oncogene homolog B	FOSB
214121_x_at	AA086229	-1.80716	-1.73189	enigma (LIM domain protein)	ENIGMA
203189_s_at	NM_002496.1	-1.80563	-2.00702	NADH dehydrogenase (ubiquinone) Fe-S protein 8, 23kDa (NADH-coenzyme Q reductase)	NDUFS8
217765_at	NM_013392.1	-1.80304	-1.66437	nuclear receptor binding protein	NRBP
208702_x_at	BC000373.1	-1.80245	-1.80065	amyloid beta (A4) precursor-like protein 2	APLP2
210541_s_at	AF230394.1	-1.80208	-1.60142	ret finger protein	RFP
208680_at	L19184.1	-1.80105	-1.22328	peroxiredoxin 1	PRDX1
215723_s_at	AJ276230.1	-1.79927	-1.32899	phospholipase D1, phophatidylcholine-specific	PLD1
201259_s_at	AI768845	-1.79922	-1.23272	synaptophysin-like protein	SYPL
209157_at	AF011793.1	-1.79903	-1.77938	DnaJ (Hsp40) homolog, subfamily A, member 2	DNAJA2
216264_s_at	X79683.1	-1.79874	-1.87297	laminin, beta 2 (laminin S)	LAMB2
212266_s_at	AW084582	-1.79793	-1.95125	splicing factor, arginine/serine-rich 5	SFRS5
203499_at	NM_004431.1	-1.79626	-1.87419	EphA2	EPHA2
201393_s_at	NM_000876.1	-1.79579	-1.57931	insulin-like growth factor 2 receptor	IGF2R
203258_at	NM_006442.1	-1.79568	-1.32135	DR1-associated protein 1 (negative cofactor 2 alpha)	DRAP1
208800_at	NM_006947.1	-1.79543	-1.95246	signal recognition particle 72kDa	SRP72
201633_s_at	AW235051	-1.79453	-1.65244	cytochrome b5 outer mitochondrial membrane precursor	CYB5-M
208862_s_at	AW073672	-1.7941	-1.35862	catenin (cadherin-associated protein), delta 1	CTNND1
217784_at	BE384482	-1.79338	-1.51446	SNARE protein Ykt6	YKT6
201104_x_at	NM_015383.1	-1.79195	-1.5238	hypothetical protein FLJ21272	FLJ21272
222222_s_at	AC002985	-1.79157	-1.52229
220964_s_at	NM_030981.1	-1.79002	-1.43737	RAB1B, member RAS oncogene family	RAB1B
214875_x_at	AW001847	-1.78677	-2.05671	amyloid beta (A4) precursor-like protein 2	APLP2
214581_x_at	BE568134	-1.78468	-1.90947	tumor necrosis factor receptor superfamily, member 21	TNFRSF21
206099_at	NM_006255.1	-1.78453	-1.48321	protein kinase C, eta	PRKCH
37028_at	U83981	-1.78436	-1.85344	protein phosphatase 1, regulatory (inhibitor) subunit 15A	PPP1R15A
207556_s_at	NM_003646.1	-1.78388	-1.34723	diacylglycerol kinase, zeta 104kDa	DGKZ
211025_x_at	BC006229.1	-1.78356	-1.52238	cytochrome c oxidase subunit Vb	COX5B
215424_s_at	AV689564	-1.78224	-1.54964	SKI-interacting protein	SNW1
208627_s_at	BE966374	-1.78177	-1.30876	nuclease sensitive element binding protein 1	NSEP1
202244_at	NM_002796.1	-1.78166	-1.65668	proteasome (prosome, macropain) subunit, beta type, 4	PSMB4
204275_at	AI796687	-1.7798	-1.36005	small optic lobes homolog (Drosophila)	SOLH
218157_x_at	NM_020239.2	-1.77958	-2.25866	small protein effector 1 of Cdc42	SPEC1
211547_s_at	L13387.1	-1.77879	-1.55308	platelet-activating factor acetylhydrolase, isoform Ib, alpha subunit 45kDa	PAFAH1B1
213318_s_at	BG028844	-1.77834	-1.43998	HLA-B associated transcript 3	BAT3
201643_x_at	NM_016604.1	-1.77775	-1.77775	chromosome 5 open reading frame 7	C5orf7
211302_s_at	L20966.1	-1.77713	-1.3575	phosphodiesterase 4B, cAMP-specific (phosphodiesterase E4 dunce homolog, Drosophila)	PDE4B
212714_at	AL050205.1	-1.77552	-2.29725	c-Mpl binding protein	LOC113251
210089_s_at	BC004241.1	-1.77413	-1.77413	laminin, alpha 4	LAMA4
201526_at	NM_001662.2	-1.77248	-1.34346	ADP-ribosylation factor 5	ARF5
203093_s_at	NM_006351.1	-1.77182	-1.77182	translocase of inner mitochondrial membrane 44 homolog (yeast)	TIMM44
211255_x_at	AF064605.1	-1.77107	-1.71837	death effector domain containing	DEDD
216640_s_at	AK026926.1	-1.77093	-1.55219	protein disulfide isomerase-related protein	P5
213111_at	AB023198.1	-1.76866	-1.53865	likely ortholog of mouse phosphatidylinositol-4-phosphate 5-kinase, type III	PIP5K3
211622_s_at	M33384.1	-1.76812	-1.46522	ADP-ribosylation factor 3	ARF3
203669_s_at	NM_012079.2	-1.76692	-1.60592	diacylglycerol O-acyltransferase homolog 1 (mouse)	DGAT1
201188_s_at	D26351.1	-1.76688	-1.82077	inositol 1,4,5-triphosphate receptor, type 3	ITPR3
220235_s_at	NM_018372.1	-1.76648	-1.72901	hypothetical protein FLJ11269	FLJ11269
220030_at	NM_018423.1	-1.76647	-2.23908	hypothetical protein DKFZp761P1010	DKFZp761P1010
208896_at	BC003360.1	-1.76631	-2.25128	DEAD (Asp-Glu-Ala-Asp) box polypeptide 18	DDX18
211833_s_at	U19599.1	-1.76534	-1.39761	BCL2-associated X protein	BAX
217774_s_at	NM_016404.1	-1.76525	-1.72679	hypothetical protein HSPC152	HSPC152
200710_at	NM_000018.1	-1.76462	-1.93948	acyl-Coenzyme A dehydrogenase, very long chain	ACADVL
200982_s_at	NM_001155.2	-1.76433	-1.35877	annexin A6	ANXA6
202320_at	NM_001520.1	-1.76401	-1.36687	general transcription factor IIIC, polypeptide 1, alpha 220kDa	GTF3C1
201276_at	AF267863.1	-1.76355	-1.52572	RAB5B, member RAS oncogene family	RAB5B
216041_x_at	AK023348.1	-1.7632	-1.69993	granulin	GRN
200913_at	NM_002707.1	-1.76167	-1.88968	protein phosphatase 1G (formerly 2C), magnesium-dependent, gamma isoform	PPM1G
212237_at	AL117518.1	-1.76065	-1.79509	additional sex combs like 1 (Drosophila)	ASXL1
201362_at	AF205218.1	-1.76042	-1.83366	influenza virus NS1A binding protein	IVNS1ABP
217025_s_at	AL110225.1	-1.76014	-1.55721	drebrin 1	DBN1
204658_at	NM_013293.1	-1.75941	-1.75941	transformer-2 alpha	TRA2A
AFFX-HUMGAPDH/M33197_5_at	M33197	-1.75776	-1.33027	glyceraldehyde-3-phosphate dehydrogenase	GAPD
210950_s_at	BC003573.1	-1.75739	-1.41336	farnesyl-diphosphate farnesyltransferase 1	FDFT1
208689_s_at	BC003560.1	-1.75573	-1.494	ribophorin II	RPN2
208612_at	D83485.1	-1.7551	-1.50932	glucose regulated protein, 58kDa	GRP58
202115_s_at	NM_015658.1	-1.75404	-1.74585	DKFZP564C186 protein	DKFZP564C186
218241_at	NM_005113.1	-1.75106	-1.60562	golgi autoantigen, golgin subfamily a, 5	GOLGA5
209178_at	AF038391.1	-1.74962	-1.73105	DEAH (Asp-Glu-Ala-His) box polypeptide 38	DHX38
219360_s_at	NM_017636.1	-1.74934	-1.45939	transient receptor potential cation channel, subfamily M, member 4	TRPM4
209003_at	AF070548.1	-1.7493	-1.49843	solute carrier family 25 (mitochondrial carrier; oxoglutarate carrier), member 11	SLC25A11
217211_at	D50604	-1.7487	-1.24997
212708_at	AV721987	-1.74809	-1.39095	hypothetical protein LOC339287	LOC339287
210145_at	M68874.1	-1.748	-1.83741	phospholipase A2, group IVA (cytosolic, calcium-dependent)	PLA2G4A
204117_at	NM_002726.1	-1.74737	-1.48875	prolyl endopeptidase	PREP
221198_at	NM_021920.2	-1.7473	-1.38335	secretin	SCT
203325_s_at	AI130969	-1.74726	-1.77652	collagen, type V, alpha 1	COL5A1
206571_s_at	NM_004834.1	-1.74725	-1.04158	mitogen-activated protein kinase kinase kinase kinase 4	MAP4K4
215714_s_at	AF254822	-1.74682	-1.73219	SWI/SNF related, matrix associated, actin dependent regulator of chromatin, subfamily a, member 4	SMARCA4
212861_at	BF690150	-1.74648	-1.92121	hypothetical protein MGC11308	MGC11308
201251_at	NM_002654.1	-1.74447	-1.57369	pyruvate kinase, muscle	PKM2
209215_at	L11669.1	-1.74394	-1.74394	tetracycline transporter-like protein	TETRAN
204529_s_at	AI961231	-1.74376	-2.04138	thymus high mobility group box protein TOX	TOX
212488_at	AI983428	-1.74293	-1.84705	collagen, type V, alpha 1	COL5A1
211709_s_at	BC005810.1	-1.74256	-1.30466	stem cell growth factor; lymphocyte secreted C-type lectin	SCGF
212214_at	AB011139.1	-1.74171	-1.61766	optic atrophy 1 (autosomal dominant)	OPA1
211855_s_at	AF155810.1	-1.7408	-1.47126	solute carrier family 25 (mitochondrial carrier, brain), member 14	SLC25A14
202742_s_at	NM_002731.1	-1.74053	-1.97163	protein kinase, cAMP-dependent, catalytic, beta	PRKACB
208055_s_at	NM_015601.1	-1.74013	-1.33358	DKFZP564G092 protein	DKFZP564G092
211924_s_at	AY029180.1	-1.7393	-1.89752	plasminogen activator, urokinase receptor	PLAUR
213170_at	AA406605	-1.73769	-1.33679	glutathione peroxidase 6	GPX6
221700_s_at	AF348700.1	-1.73677	-1.41849	ubiquitin A-52 residue ribosomal protein fusion product 1	UBA52
203576_at	NM_001190.1	-1.73651	-1.39555	branched chain aminotransferase 2, mitochondrial	BCAT2
209862_s_at	BC001233.1	-1.73511	-1.48205	translokin	KIAA0092
202897_at	AB023430.1	-1.73489	-1.74338	protein tyrosine phosphatase, non-receptor type substrate 1	PTPNS1
201028_s_at	U82164.1	-1.7346	-1.31948	CD99 antigen	CD99
208078_s_at	NM_030751.1	-1.7332	-1.50546	transcription factor 8 (represses interleukin 2 expression)	TCF8
215038_s_at	AF049103.1	-1.73189	-2.11548	huntingtin interacting protein B	HYPB
216483_s_at	AC005339	-1.73184	-1.71497	chromosome 19 open reading frame 10	C19orf10
201118_at	NM_002631.1	-1.73107	-1.62899	phosphogluconate dehydrogenase	PGD
202480_s_at	NM_004216.1	-1.72945	-1.30129	death effector domain containing	DEDD
218036_x_at	NM_015938.1	-1.729	-1.22383	CGI-07 protein	CGI-07
217894_at	NM_016121.1	-1.72885	-1.35696	potassium channel tetramerisation domain containing 3	KCTD3
200736_s_at	NM_000581.1	-1.72743	-1.39032	glutathione peroxidase 1	GPX1
208750_s_at	AA580004	-1.72727	-1.32345	ADP-ribosylation factor 1	ARF1
215004_s_at	AC004475	-1.72715	-1.42593	splicing factor 4	SF4
218064_s_at	NM_014371.1	-1.72708	-1.57478	neighbor of A-kinase anchoring protein 95	NAKAP95
211926_s_at	AI827941	-1.72534	-1.48941	myosin, heavy polypeptide 9, non-muscle	MYH9
212217_at	AB007896.1	-1.72449	-1.90375	putative L-type neutral amino acid transporter	KIAA0436
212211_at	AI986295	-1.72243	-1.5334	gene trap ankyrin repeat	GTAR
220954_s_at	NM_013440.1	-1.72052	-1.60767	paired immunoglobulin-like receptor beta	PILRB
202012_s_at	AA196245	-1.72024	-1.68829	exostoses (multiple) 2	EXT2
218586_at	NM_018270.1	-1.71862	-1.65106	chromosome 20 open reading frame 20	C20orf20
208453_s_at	NM_006523.1	-1.71683	-1.37913	X-prolyl aminopeptidase (aminopeptidase P) 1, soluble	XPNPEP1
212625_at	NM_003765.1	-1.71642	-1.4244	syntaxin 10	STX10
203871_at	NM_015670.1	-1.71549	-1.35381	sentrin/SUMO-specific protease 3	SENP3
212090_at	AL571424	-1.71422	-1.43489	glutamate receptor, ionotropic, N-methyl D-asparate-associated protein 1 (glutamate binding)	GRINA
201670_s_at	M68956.1	-1.71271	-1.11638	myristoylated alanine-rich protein kinase C substrate	MARCKS
208720_s_at	AI890947	-1.71055	-1.91609	RNA-binding region (RNP1, RRM) containing 2	RNPC2
202527_s_at	NM_005359.1	-1.71022	-1.71022	MAD, mothers against decapentaplegic homolog 4 (Drosophila)	MADH4
201363_s_at	AB020657.1	-1.71007	-1.78064	influenza virus NS1A binding protein	IVNS1ABP
201277_s_at	NM_004499.1	-1.70984	-1.64255	heterogeneous nuclear ribonucleoprotein A/B	HNRPAB
217749_at	NM_016128.1	-1.70978	-1.61337	coatomer protein complex, subunit gamma	COPG
204031_s_at	NM_005016.1	-1.7092	-1.42561	poly(rC) binding protein 2	PCBP2
201747_s_at	NM_002967.1	-1.70815	-1.33053	scaffold attachment factor B	SAFB
206075_s_at	NM_001895.1	-1.70765	-1.5291	casein kinase 2, alpha 1 polypeptide	CSNK2A1
218743_at	NM_024591.1	-1.70668	-1.56415	hypothetical protein FLJ11749	FLJ11749
AFFX-HUMISGF3A/M97935_MB_at	M97935	-1.7062	-1.73499
217777_s_at	NM_016395.1	-1.70543	-1.62316	butyrate-induced transcript 1	HSPC121
209218_at	AF098865.1	-1.70512	-2.3782	squalene epoxidase	SQLE
212285_s_at	AF016903.1	-1.70475	-1.51737	agrin	AGRN
210719_s_at	BC002552.1	-1.70457	-1.39769	high-mobility group 20B	HMG20B
217923_at	NM_012392.1	-1.70455	-1.62252	PEF protein with a long N-terminal hydrophobic domain (peflin)	PEF
204152_s_at	AI738965	-1.7042	-1.7042	manic fringe homolog (Drosophila)	MFNG
201585_s_at	BG035151	-1.70311	-1.88458	splicing factor proline/glutamine rich (polypyrimidine tract binding protein associated)	SFPQ
201455_s_at	NM_006310.1	-1.703	-1.46935	aminopeptidase puromycin sensitive	NPEPPS
209236_at	AL389886	-1.70122	-1.62834	solute carrier family 23 (nucleobase transporters), member 2	SLC23A2
206582_s_at	NM_005682.1	-1.70061	-1.49637	G protein-coupled receptor 56	GPR56
211518_s_at	D30751.1	-1.70002	-1.88135	bone morphogenetic protein 4	BMP4
201950_x_at	NM_004930.1	-1.69802	-1.40376	capping protein (actin filament) muscle Z-line, beta	CAPZB
201406_at	NM_021029.1	-1.697	-1.58299	similar to large subunit ribosomal protein L36a	na
200862_at	NM_014762.1	-1.69602	-1.85789	24-dehydrocholesterol reductase	DHCR24
216969_s_at	AC002301	-1.69556	-1.35269	kinesin family member 22	KIF22
201577_at	NM_000269.1	-1.69457	-1.51376	non-metastatic cells 1, protein (NM23A) expressed in	NME1
208754_s_at	AL162068.1	-1.6944	-1.70608	nucleosome assembly protein 1-like 1	NAP1L1
201315_x_at	NM_006435.1	-1.69381	-1.45697	interferon induced transmembrane protein 2 (1-8D)	IFITM2
206689_x_at	NM_006388.1	-1.69356	-1.4726	HIV-1 Tat interactive protein, 60kDa	HTATIP
202113_s_at	AF043453.1	-1.69313	-1.58884	sorting nexin 2	SNX2
212223_at	AL117536.1	-1.69287	-1.9239	hypothetical gene supported by AK057191; AL117536	na
217419_x_at	AK021586.1	-1.69139	-1.55596	agrin	AGRN
218105_s_at	NM_015956.1	-1.6906	-1.40561	mitochondrial ribosomal protein L4	MRPL4
209117_at	U79458.1	-1.69053	-1.88222	WW domain binding protein 2	WBP2
211752_s_at	BC005954.1	-1.69033	-1.53631	NADH dehydrogenase (ubiquinone) Fe-S protein 7, 20kDa (NADH-coenzyme Q reductase)	NDUFS7
216194_s_at	AD001527	-1.68957	-1.68022	cytoskeleton-associated protein 1	CKAP1
200892_s_at	BC000451.1	-1.68859	-2.08493	splicing factor, arginine/serine-rich 10 (transformer 2 homolog, Drosophila)	SFRS10
214626_s_at	AK026548.1	-1.68822	-1.57061	alpha glucosidase II alpha subunit	G2AN
201559_s_at	AF109196.1	-1.68773	-1.39875	chloride intracellular channel 4	CLIC4
202636_at	NM_005667.1	-1.6877	-1.38789	neuroendocrine differentiation factor	NEDF
209730_at	U38276.1	-1.68654	-1.57827	sema domain, immunoglobulin domain (Ig), short basic domain, secreted, (semaphorin) 3F	SEMA3F
214326_x_at	AI339541	-1.68619	-1.84562	jun D proto-oncogene	JUND
212344_at	AW043713	-1.68488	-1.81414	sulfatase 1	SULF1
202238_s_at	NM_006169.1	-1.68314	-1.70548	nicotinamide N-methyltransferase	NNMT
211212_s_at	AF081459.1	-1.68186	-1.86682	origin recognition complex, subunit 5-like (yeast)	ORC5L
205546_s_at	NM_003331.1	-1.68146	-1.49559	tyrosine kinase 2	TYK2
203102_s_at	NM_002408.2	-1.68094	-1.71675	mannosyl (alpha-1,6-)-glycoprotein beta-1,2-N-acetylglucosaminyltransferase	MGAT2
209059_s_at	AB002282.1	-1.68007	-1.60743	endothelial differentiation-related factor 1	EDF1
216593_s_at	AB000359	-1.67984	-1.71304
203810_at	BG252490	-1.67969	-1.51715	DnaJ (Hsp40) homolog, subfamily B, member 4	DNAJB4
209081_s_at	NM_030582.1	-1.67765	-1.71422	collagen, type XVIII, alpha 1	COL18A1
201892_s_at	NM_000884.1	-1.67752	-1.29771	IMP (inosine monophosphate) dehydrogenase 2	IMPDH2
201109_s_at	AI812030	-1.67742	-1.89698	thrombospondin 1	THBS1
209092_s_at	AF061730.1	-1.67691	-1.53824	CGI-150 protein	CGI-150
204147_s_at	NM_007111.1	-1.67611	-1.30266	transcription factor Dp-1	TFDP1
208914_at	NM_015044.1	-1.67611	-1.19497	golgi associated, gamma adaptin ear containing, ARF binding protein 2	GGA2
212193_s_at	BE881529	-1.67599	-1.46942	likely ortholog of mouse la related protein	LARP
216383_at	U52111	-1.67589	-1.24055
200894_s_at	AA894574	-1.67559	-1.36306	FK506 binding protein 4, 59kDa	FKBP4
204158_s_at	NM_006019.1	-1.67386	-1.4053	T-cell, immune regulator 1, ATPase, H+ transporting, lysosomal V0 protein a isoform 3	TCIRG1
219166_at	NM_018139.1	-1.6736	-1.6736	chromosome 14 open reading frame 104	C14orf104
215464_s_at	AK001327.1	-1.67333	-1.54711	Tax interaction protein 1	TIP-1
160020_at	Z48481	-1.67322	-1.4772	matrix metalloproteinase 14 (membrane-inserted)	MMP14
218260_at	NM_024050.1	-1.67209	-1.77193	hypothetical protein MGC2594	MGC2594
201542_at	AY008268.1	-1.67167	-1.91063	SAR1a gene homolog 1 (S. cerevisiae)	SARA1
201082_s_at	NM_004082.2	-1.67057	-1.80457	dynactin 1 (p150, glued homolog, Drosophila)	DCTN1
207564_x_at	NM_003605.2	-1.67048	-1.70978	O-linked N-acetylglucosamine (GlcNAc) transferase (UDP-N-acetylglucosamine:polypeptide-N-acetylglucosaminyl transferase)	OGT
208884_s_at	AF006010.1	-1.67021	-1.57346	progestin induced protein	DD5
214880_x_at	D90453.1	-1.66971	-1.54171	caldesmon 1	CALD1
212206_s_at	BF343852	-1.66969	-2.13761	histone H2A.F/Z variant	H2AV
202583_s_at	NM_005493.1	-1.66953	-1.54666	RAN binding protein 9	RANBP9
201545_s_at	NM_004643.1	-1.66882	-1.66882	poly(A) binding protein, nuclear 1	PABPN1
201718_s_at	BF511685	-1.66804	-1.62202	erythrocyte membrane protein band 4.1-like 2	EPB41L2
219249_s_at	NM_021939.1	-1.66767	-1.64115	FK506 binding protein 10, 65 kDa	FKBP10
220865_s_at	NM_014317.2	-1.66761	-1.66761	trans-prenyltransferase	TPT
36994_at	M62762	-1.66717	-1.37117	ATPase, H+ transporting, lysosomal 16kDa, V0 subunit c	ATP6V0C
219371_s_at	NM_016270.1	-1.66715	-1.25887	Kruppel-like factor 2 (lung)	KLF2
203442_x_at	AA478965	-1.66568	-1.58758	hypothetical protein FLJ35827	FLJ35827
200909_s_at	NM_001004.1	-1.66568	-1.38447	ribosomal protein, large P2	RPLP2
209079_x_at	AF152318.1	-1.66553	-1.51196	protocadherin gamma subfamily C, 3	PCDHGC3
208336_s_at	NM_004868.1	-1.66513	-1.52305	glycoprotein, synaptic 2	GPSN2
207809_s_at	NM_001183.1	-1.66402	-1.77468	ATPase, H+ transporting, lysosomal interacting protein 1	ATP6IP1
218718_at	NM_016205.1	-1.66372	-1.66372	platelet derived growth factor C	PDGFC
219637_at	NM_025139.1	-1.66275	-1.47813	hypothetical protein FLJ12584	FLJ12584
207419_s_at	NM_002872.2	-1.66272	-1.53785	ras-related C3 botulinum toxin substrate 2 (rho family, small GTP binding protein Rac2)	RAC2
214266_s_at	AW206786	-1.66011	-1.3279	enigma (LIM domain protein)	ENIGMA
219568_x_at	NM_018419.1	-1.65981	-1.40455	SRY (sex determining region Y)-box 18	SOX18
215329_s_at	AL031282	-1.65961	-1.56249
211456_x_at	AF333388.1	-1.65847	-1.51103	hypothetical gene supported by S68948	na
216064_s_at	W27131	-1.65805	-1.5196	aspartylglucosaminidase	AGA
202247_s_at	BE561596	-1.65714	-1.22507	metastasis associated 1	MTA1
201912_s_at	NM_002094.1	-1.65624	-1.39214	G1 to S phase transition 1	GSPT1
205581_s_at	NM_000603.1	-1.656	-1.48919	nitric oxide synthase 3 (endothelial cell)	NOS3
208620_at	U24223.1	-1.65583	-1.37636	poly(rC) binding protein 1	PCBP1
200635_s_at	AI762627	-1.65439	-1.48998	protein tyrosine phosphatase, receptor type, F	PTPRF
212235_at	AL575403	-1.65261	-1.56049	plexin D1	PLXND1
218051_s_at	NM_022908.1	-1.65255	-1.56345	hypothetical protein FLJ12442	FLJ12442
201079_at	NM_004710.1	-1.65237	-1.4879	synaptogyrin 2	SYNGR2
204306_s_at	NM_004357.1	-1.65147	-1.58868	CD151 antigen	CD151
212878_s_at	AA284075	-1.65103	-1.76965	kinesin 2 60/70kDa	KNS2
218533_s_at	NM_017859.1	-1.65084	-1.43977	uridine kinase-like 1	URKL1
202354_s_at	AW190445	-1.65011	-1.48502	general transcription factor IIF, polypeptide 1, 74kDa	GTF2F1
209796_s_at	BC001027.1	-1.64937	-1.64937	transmembrane protein 4	TMEM4
201723_s_at	U41514.1	-1.6484	-1.43104	UDP-N-acetyl-alpha-D-galactosamine:polypeptide N-acetylgalactosaminyltransferase 1 (GalNAc-T1)	GALNT1
201051_at	BE560202	-1.6481	-1.48081	Homo sapiens transcribed sequence with strong similarity to protein ref:NP_006296.1 (H.sapiens) putative human HLA class II associated protein I; cerebellar leucine rich acidic nuclear protein [Homo sapiens]
213033_s_at	AL110126.1	-1.64778	-1.31988	nuclear factor I/B	NFIB
213244_at	AI207792	-1.64758	-1.57106	secretory carrier membrane protein 4	SCAMP-4
209676_at	J03225.1	-1.64746	-1.64746	tissue factor pathway inhibitor (lipoprotein-associated coagulation inhibitor)	TFPI
217202_s_at	U08626	-1.64656	-1.44113
215034_s_at	AI189753	-1.64628	-1.34292	transmembrane 4 superfamily member 1	TM4SF1
202068_s_at	NM_000527.2	-1.64557	-2.56249	low density lipoprotein receptor (familial hypercholesterolemia)	LDLR
208830_s_at	AI494567	-1.64532	-1.56766	suppressor of Ty 6 homolog (S. cerevisiae)	SUPT6H
204240_s_at	NM_006444.1	-1.64483	-1.86828	SMC2 structural maintenance of chromosomes 2-like 1 (yeast)	SMC2L1
208670_s_at	AF274951.1	-1.64406	-1.64406	CREBBP/EP300 inhibitory protein 1	CRI1
201059_at	NM_005231.1	-1.64321	-2.42651	ems1 sequence (mammary tumor and squamous cell carcinoma-associated (p80/85 src substrate)	EMS1
201964_at	N64643	-1.64285	-1.77404	Homo sapiens transcribed sequence with strong similarity to protein ref:NP_055861.1 (H.sapiens) KIAA0625 protein [Homo sapiens]
219260_s_at	NM_015362.1	-1.6427	-1.35972	S-phase 2 protein	DERP6
205499_at	NM_014467.1	-1.6417	-1.99404	sushi-repeat protein	SRPUL
203744_at	NM_005342.1	-1.64085	-1.30045	high-mobility group box 3	HMGB3
208459_s_at	NM_015024.1	-1.64025	-1.29412	exportin 7	XPO7
200669_s_at	NM_003340.1	-1.63983	-1.27497	ubiquitin-conjugating enzyme E2D 3 (UBC4/5 homolog, yeast)	UBE2D3
213289_at	BE221922	-1.63944	-1.63944	hypothetical protein LOC340562	LOC340562
201478_s_at	U59151.1	-1.63858	-1.76053	dyskeratosis congenita 1, dyskerin	DKC1
206788_s_at	AF294326.1	-1.63842	-1.37293	core-binding factor, beta subunit	CBFB
202929_s_at	NM_001355.2	-1.63787	-1.56395	D-dopachrome tautomerase	DDT
203641_s_at	BF002844	-1.63781	-1.18363	KIAA0977 protein	KIAA0977
217165_x_at	M10943	-1.63772	-1.52542	metallothionein 1F (functional)	MT1F
209526_s_at	AB029156.1	-1.63713	-1.35638	likely ortholog of mouse hepatoma-derived growth factor, related protein 3	HDGFRP3
201222_s_at	AL527365	-1.63712	-1.45836	RAD23 homolog B (S. cerevisiae)	RAD23B
212256_at	BE906572	-1.6363	-1.83508	UDP-N-acetyl-alpha-D-galactosamine:polypeptide N-acetylgalactosaminyltransferase 10 (GalNAc-T10)	GALNT10
217860_at	NM_004544.1	-1.63593	-1.6024	NADH dehydrogenase (ubiquinone) 1 alpha subcomplex, 10, 42kDa	NDUFA10
218028_at	NM_016031.1	-1.63591	-1.76154	elongation of very long chain fatty acids (FEN1/Elo2, SUR4/Elo3, yeast)-like 1	ELOVL1
201799_s_at	AI927993	-1.63483	-1.49368	oxysterol binding protein	OSBP
209192_x_at	BC000166.2	-1.63472	-1.84319	HIV-1 Tat interactive protein, 60kDa	HTATIP
218559_s_at	NM_005461.1	-1.63348	-1.947	v-maf musculoaponeurotic fibrosarcoma oncogene homolog B (avian)	MAFB
202075_s_at	NM_006227.1	-1.63269	-1.4075	phospholipid transfer protein	PLTP
208699_x_at	BF696840	-1.63193	-1.29926	transketolase (Wernicke-Korsakoff syndrome)	TKT
201439_at	NM_004193.1	-1.63185	-1.39856	golgi-specific brefeldin A resistance factor 1	GBF1
205080_at	NM_000965.1	-1.63039	-1.15931	retinoic acid receptor, beta	RARB
200639_s_at	NM_003406.1	-1.63024	-1.56529	tyrosine 3-monooxygenase/tryptophan 5-monooxygenase activation protein, zeta polypeptide	YWHAZ
200983_x_at	NM_000611.1	-1.62962	-1.69727	CD59 antigen p18-20 (antigen identified by monoclonal antibodies 16.3A5, EJ16, EJ30, EL32 and G344)	CD59
201504_s_at	NM_004622.1	-1.62946	-1.32154	translin	TSN
200597_at	BE614908	-1.62934	-1.73458	eukaryotic translation initiation factor 3, subunit 10 theta, 150/170kDa	EIF3S10
203349_s_at	NM_004454.1	-1.62908	-1.37741	ets variant gene 5 (ets-related molecule)	ETV5
215707_s_at	AV725328	-1.6287	-1.52287	prion protein (p27-30) (Creutzfeld-Jakob disease, Gerstmann-Strausler-Scheinker syndrome, fatal familial insomnia)	PRNP
200954_at	NM_001694.1	-1.62823	-1.37536	ATPase, H+ transporting, lysosomal 16kDa, V0 subunit c	ATP6V0C
213150_at	NM_018951.1	-1.62795	-1.62795	homeo box A10	HOXA10
214943_s_at	D38491.1	-1.62714	-1.34428	KIAA0117 protein	KIAA0117
218354_at	NM_016209.1	-1.6262	-1.55594	unknown	LOC51693
208842_s_at	W93787	-1.6258	-1.41752	golgi reassembly stacking protein 2, 55kDa	GORASP2
208751_at	BC001165.1	-1.62453	-1.57284	N-ethylmaleimide-sensitive factor attachment protein, alpha	NAPA
36564_at	W27419	-1.62447	-1.21306	hypothetical protein FLJ90005	FLJ90005
209953_s_at	U63131.1	-1.62434	-1.46696	CDC37 cell division cycle 37 homolog (S. cerevisiae)	CDC37
208917_x_at	BC001709.1	-1.62352	-1.4275	Homo sapiens transcribed sequence with strong similarity to protein sp:O95544 (H.sapiens) PPNK_HUMAN Putative inorganic polyphosphate/ATP-NAD kinase (Poly(P)/ATP NAD kinase)
218494_s_at	NM_020062.1	-1.62137	-1.39262	SLC2A4 regulator	SLC2A4RG
214812_s_at	D80006.1	-1.62071	-1.71575	disco-interacting protein 2 (Drosophila) homolog	DIP2
201107_s_at	AI812030	-1.62045	-1.50732	thrombospondin 1	THBS1
32209_at	AF052151	-1.62042	-1.48887	Mouse Mammary Turmor Virus Receptor homolog 1	MTVR1
208983_s_at	M37780.1	-1.61927	-1.21071	platelet/endothelial cell adhesion molecule (CD31 antigen)	PECAM1
212655_at	AB011151.1	-1.61892	-1.73975	BDG-29 proten	BDG29
200823_x_at	NM_000992.1	-1.61875	-1.5254	ribosomal protein L29	RPL29
216306_x_at	X62006.1	-1.61831	-1.78859	polypyrimidine tract binding protein 1	PTBP1
212307_s_at	BF001665	-1.61775	-1.53484	O-linked N-acetylglucosamine (GlcNAc) transferase (UDP-N-acetylglucosamine:polypeptide-N-acetylglucosaminyl transferase)	OGT
215489_x_at	AI871287	-1.61687	-1.34435	homer homolog 3 (Drosophila)	HOMER3
213402_at	AA029811	-1.61587	-1.28799	hypothetical protein LOC126208	LOC126208
202176_at	NM_000122.1	-1.61577	-1.56578	excision repair cross-complementing rodent repair deficiency, complementation group 3 (xeroderma pigmentosum group B complementing)	ERCC3
201469_s_at	AI809967	-1.61541	-1.55127	SHC (Src homology 2 domain containing) transforming protein 1	SHC1
212146_at	AB020649.1	-1.61506	-1.35865	KIAA0842 protein	KIAA0842
200936_at	NM_000973.1	-1.61501	-1.36551	ribosomal protein L8	RPL8
203311_s_at	M57763.1	-1.61477	-1.20182	ADP-ribosylation factor 6	ARF6
210915_x_at	M15564.1	-1.61235	-1.61235	T cell receptor beta locus	TRB@
220553_s_at	NM_018333.1	-1.6118	-1.68806	hypothetical protein FLJ20666	FLJ20666
212158_at	J04621.1	-1.61148	-1.41427	syndecan 2 (heparan sulfate proteoglycan 1, cell surface-associated, fibroglycan)	SDC2
201929_s_at	NM_003628.2	-1.61134	-1.38023	plakophilin 4	PKP4
207574_s_at	NM_015675.1	-1.61067	-1.85671	growth arrest and DNA-damage-inducible, beta	GADD45B
209352_s_at	AB014600.1	-1.61026	-1.67901	SIN3 homolog B, transcriptional regulator (yeast)	SIN3B
218026_at	NM_014019.1	-1.60966	-1.43584	HSPC009 protein	HSPC009
201247_at	BE513151	-1.60928	-1.89064	sterol regulatory element binding transcription factor 2	SREBF2
218832_x_at	NM_004041.2	-1.60925	-1.60222	arrestin, beta 1	ARRB1
37079_at	U82319	-1.60923	-1.49434	chromosome 6 open reading frame 68	C6orf68
201626_at	BE300521	-1.60917	-2.2703	insulin induced gene 1	INSIG1
206233_at	AF097159.1	-1.60864	-1.46096	UDP-Gal:betaGlcNAc beta 1,4- galactosyltransferase, polypeptide 6	B4GALT6
201696_at	NM_005626.1	-1.60862	-1.33928	splicing factor, arginine/serine-rich 4	SFRS4
203134_at	NM_007166.1	-1.60816	-1.46298	phosphatidylinositol binding clathrin assembly protein	PICALM
200678_x_at	NM_002087.1	-1.60663	-1.69461	granulin	GRN
209356_x_at	AB030655.1	-1.60622	-1.51536	EGF-containing fibulin-like extracellular matrix protein 2	EFEMP2
200959_at	NM_004960.1	-1.6046	-1.97847	fusion, derived from t(12;16) malignant liposarcoma	FUS
212156_at	AA812224	-1.60391	-1.44232	Vam6/Vps39-like	VPS39
202188_at	NM_014669.1	-1.60316	-1.31964	KIAA0095 gene product	KIAA0095
203085_s_at	BC000125.1	-1.60282	-1.3344	transforming growth factor, beta 1 (Camurati-Engelmann disease)	TGFB1
203582_s_at	NM_004578.1	-1.60251	-1.56459	RAB4A, member RAS oncogene family	RAB4A
222240_s_at	AL137749.1	-1.60183	-1.38993	myo-inositol 1-phosphate synthase A1	ISYNA1
202997_s_at	BE251211	-1.60174	-1.12906	lysyl oxidase-like 2	LOXL2
208625_s_at	AF104913.1	-1.60149	-1.63922	eukaryotic translation initiation factor 4 gamma, 1	EIF4G1
218695_at	NM_019037.1	-1.59938	-1.36241	exosome complex exonuclease RRP41	RRP41
219939_s_at	NM_007158.1	-1.59818	-1.55346	NRAS-related gene	D1S155E
205493_s_at	NM_006426.1	-1.59804	-1.35559	dihydropyrimidinase-like 4	DPYSL4
204725_s_at	NM_006153.1	-1.59781	-1.34243	NCK adaptor protein 1	NCK1
217815_at	NM_007192.1	-1.5976	-1.47178	suppressor of Ty 16 homolog (S. cerevisiae)	SUPT16H
219181_at	NM_006033.1	-1.59675	-1.73113	lipase, endothelial	LIPG
209279_s_at	BC000245.1	-1.59653	-1.85775	NAD(P) dependent steroid dehydrogenase-like	H105E3
221989_at	AW057781	-1.59614	-1.70945	Homo sapiens transcribed sequence with moderate similarity to protein sp:P27635 (H.sapiens) RL10_HUMAN 60S ribosomal protein L10 (QM protein) (Tumor suppressor QM) (Laminin receptor homolog)
207691_x_at	NM_001776.1	-1.59554	-1.76421	ectonucleoside triphosphate diphosphohydrolase 1	ENTPD1
202109_at	NM_012402.1	-1.59553	-1.29597	ADP-ribosylation factor interacting protein 2 (arfaptin 2)	ARFIP2
218148_at	NM_025082.1	-1.59462	-1.37198	hypothetical protein FLJ13111	FLJ13111
215222_x_at	AK023406.1	-1.59456	-1.44291	microtubule-actin crosslinking factor 1	MACF1
219367_s_at	NM_018534.1	-1.59273	-1.93798	neuropilin 2	NRP2
200848_at	AA479488	-1.59197	-1.47579	S-adenosylhomocysteine hydrolase-like 1	AHCYL1
201409_s_at	NM_002709.1	-1.5919	-1.5919	protein phosphatase 1, catalytic subunit, beta isoform	PPP1CB
201105_at	NM_002305.2	-1.5916	-1.4315	lectin, galactoside-binding, soluble, 1 (galectin 1)	LGALS1
203999_at	NM_005639.1	-1.59144	-1.52402	synaptotagmin I	SYT1
208863_s_at	M72709.1	-1.5909	-1.2516	splicing factor, arginine/serine-rich 1 (splicing factor 2, alternate splicing factor)	SFRS1
207530_s_at	NM_004936.1	-1.58994	-1.32342	cyclin-dependent kinase inhibitor 2B (p15, inhibits CDK4)	CDKN2B
204819_at	NM_004463.1	-1.58796	-1.19805	faciogenital dysplasia (Aarskog-Scott syndrome)	FGD1
209163_at	AL514271	-1.5877	-1.31465	cytochrome b-561	CYB561
212032_s_at	U79287.1	-1.58763	-1.22472	prostate tumor overexpressed gene 1	PTOV1
203643_at	NM_006494.1	-1.58699	-1.34846	Ets2 repressor factor	ERF
208728_s_at	BC003682.1	-1.58668	-1.81997	cell division cycle 42 (GTP binding protein, 25kDa)	CDC42
209109_s_at	U84895.1	-1.58655	-1.31868	transmembrane 4 superfamily member 6	TM4SF6
210514_x_at	AF226990.2	-1.58603	-1.42434	major histocompatibility complex, class I, A	HLA-A
211375_s_at	AF141870.1	-1.58543	-1.393	interleukin enhancer binding factor 3, 90kDa	ILF3
200022_at	NM_000979.1	-1.58462	-1.69702	ribosomal protein L18	RPL18
201895_at	NM_001654.1	-1.58384	-1.33637	v-raf murine sarcoma 3611 viral oncogene homolog 1	ARAF1
211858_x_at	AF088184.1	-1.58378	-1.41808	GNAS complex locus	GNAS
217840_at	NM_016222.1	-1.58377	-1.45504	DEAD (Asp-Glu-Ala-Asp) box polypeptide 41	DDX41
204394_at	NM_003627.1	-1.58328	-1.40237	prostate cancer overexpressed gene 1	POV1
212720_at	BG110231	-1.58292	-1.51134	poly(A) polymerase alpha	PAPOLA
214769_at	AF052117.1	-1.58096	-1.70636	chloride channel 4	CLCN4
218113_at	NM_013390.1	-1.58095	-1.12605	transmembrane protein 2	TMEM2
214578_s_at	AV683882	-1.58063	-1.29398	Rho-associated, coiled-coil containing protein kinase 1	ROCK1
205446_s_at	NM_001880.1	-1.58052	-1.58052	activating transcription factor 2	ATF2
219492_at	NM_012110.1	-1.58051	-1.4406	cysteine-rich hydrophobic domain 2	CHIC2
204693_at	NM_007061.1	-1.57985	-1.19956	CDC42 effector protein (Rho GTPase binding) 1	CDC42EP1
204559_s_at	NM_016199.1	-1.57979	-1.79982	MAP kinase-interacting serine/threonine kinase 2	MKNK2
211930_at	BE867771	-1.57866	-1.57866	hypothetical gene supported by NM_005758; AF517524	na
210285_x_at	BC000383.1	-1.57769	-1.65658	Wilms tumor 1 associated protein	WTAP
219436_s_at	NM_016242.1	-1.57577	-1.80908	endomucin	EMCN
215735_s_at	AC005600	-1.57519	-1.75999	tuberous sclerosis 2	TSC2
212472_at	BE965029	-1.57494	-1.66179	flavoprotein oxidoreductase MICAL2	MICAL2
210651_s_at	L41939.1	-1.57465	-1.38671	EphB2	EPHB2
200857_s_at	NM_006311.1	-1.57413	-1.39164	nuclear receptor co-repressor 1	NCOR1
219608_s_at	NM_024862.1	-1.57394	-1.57394	hypothetical protein SP329	SP329
209410_s_at	AF000017.1	-1.57393	-1.32804	growth factor receptor-bound protein 10	GRB10
201116_s_at	AI922855	-1.57369	-1.35089	carboxypeptidase E	CPE
211968_s_at	NM_005348.1	-1.57331	-1.25926	heat shock 90kDa protein 1, alpha	HSPCA
210627_s_at	BC002804.1	-1.57244	-1.43081	glucosidase I	GCS1
207876_s_at	NM_001458.1	-1.57123	-1.7526	filamin C, gamma (actin binding protein 280)	FLNC
210417_s_at	U81802.1	-1.57016	-1.33048	phosphatidylinositol 4-kinase, catalytic, beta polypeptide	PIK4CB
200776_s_at	AL518328	-1.56997	-1.21872	basic leucine zipper and W2 domains 1	BZW1
200796_s_at	NM_021960.1	-1.56906	-1.68086	myeloid cell leukemia sequence 1 (BCL2-related)	MCL1
206986_at	AB007422.1	-1.56905	-1.45845	fibroblast growth factor 18	FGF18
65588_at	AA827892	-1.56873	-1.63806	Homo sapiens cDNA clone IMAGE:3880075, partial cds
208765_s_at	NM_005826.1	-1.56851	-1.31723	heterogeneous nuclear ribonucleoprotein R	HNRPR
209657_s_at	M65217.1	-1.56843	-1.56843	heat shock transcription factor 2	HSF2
202944_at	NM_000262.1	-1.56825	-1.56825	N-acetylgalactosaminidase, alpha-	NAGA
207117_at	NM_015852.1	-1.56819	-1.56819	Krueppel-related zinc finger protein	H-plk
212979_s_at	BF791738	-1.56796	-1.35898	KIAA0738 gene product	KIAA0738
210092_at	AF067173.1	-1.56775	-1.30289	mago-nashi homolog, proliferation-associated (Drosophila)	MAGOH
202350_s_at	NM_002380.2	-1.56775	-2.00976	matrilin 2	MATN2
203489_at	NM_006427.2	-1.56741	-1.48422	CD27-binding (Siva) protein	SIVA
219837_s_at	NM_018659.1	-1.56736	-1.23779	cytokine-like protein C17	C17
58994_at	AI689402	-1.5672	-1.99694	hypothetical protein FLJ20241	FLJ20241
202132_at	AA081084	-1.56714	-1.51248	transcriptional co-activator with PDZ-binding motif (TAZ)	TAZ
221489_s_at	AF227517.1	-1.56689	-1.56689	sprouty homolog 4 (Drosophila)	SPRY4
204768_s_at	NM_004111.3	-1.56688	-1.37576	flap structure-specific endonuclease 1	FEN1
201087_at	NM_002859.1	-1.56645	-1.43419	paxillin	PXN
208926_at	U84246.1	-1.56513	-1.70606	sialidase 1 (lysosomal sialidase)	NEU1
209150_s_at	U94831.1	-1.56431	-1.51191	transmembrane 9 superfamily member 1	TM9SF1
204421_s_at	M27968.1	-1.56422	-1.10585	fibroblast growth factor 2 (basic)	FGF2
218229_s_at	NM_017542.1	-1.56419	-1.57824	pogo transposable element with KRAB domain	POGK
200692_s_at	NM_004134.1	-1.56403	-1.37387	heat shock 70kDa protein 9B (mortalin-2)	HSPA9B
203752_s_at	NM_005354.2	-1.56339	-1.97062	jun D proto-oncogene	JUND
211824_x_at	AF229062.1	-1.56318	-1.62652	death effector filament-forming Ced-4-like apoptosis protein	DEFCAP
222382_x_at	AW206115	-1.5626	-1.09805	chromosome 7 open reading frame 14	C7orf14
212782_x_at	BG335629	-1.56226	-1.49275	polymerase (RNA) II (DNA directed) polypeptide J, 13.3kDa	POLR2J
201809_s_at	NM_000118.1	-1.56225	-1.71667	endoglin (Osler-Rendu-Weber syndrome 1)	ENG
218017_s_at	NM_025070.1	-1.56215	-1.39487	hypothetical protein FLJ32731	FLJ32731
202628_s_at	NM_000602.1	-1.56154	-1.32052	serine (or cysteine) proteinase inhibitor, clade E (nexin, plasminogen activator inhibitor type 1), member 1	SERPINE1
206103_at	NM_005052.1	-1.56152	-1.70768	ras-related C3 botulinum toxin substrate 3 (rho family, small GTP binding protein Rac3)	RAC3
202888_s_at	NM_001150.1	-1.56104	-2.04735	alanyl (membrane) aminopeptidase (aminopeptidase N, aminopeptidase M, microsomal aminopeptidase, CD13, p150)	ANPEP
201476_s_at	AI692974	-1.56094	-1.0797	ribonucleotide reductase M1 polypeptide	RRM1
212751_at	BG290646	-1.56075	-1.85106	ubiquitin-conjugating enzyme E2N (UBC13 homolog, yeast)	UBE2N
218122_s_at	NM_021627.1	-1.56058	-1.32947	sentrin-specific protease	SENP2
201040_at	NM_002070.1	-1.56039	-1.26208	guanine nucleotide binding protein (G protein), alpha inhibiting activity polypeptide 2	GNAI2
213189_at	AL574514	-1.56018	-1.4208
201765_s_at	AL523158	-1.55947	-1.8511	hexosaminidase A (alpha polypeptide)	HEXA
217140_s_at	AJ002428	-1.55934	-1.17575
215684_s_at	AL096741.1	-1.55917	-1.63776	ASC-1 complex subunit P100	FLJ21588
212174_at	AK023758.1	-1.55907	-1.60115	adenylate kinase 2	AK2
215207_x_at	BF695847	-1.55905	-1.55905	Homo sapiens transcribed sequence with strong similarity to protein ref:NP_084526.1 (M.musculus) hypothetical protein, MGC:7199 [Mus musculus]
210010_s_at	U25147.1	-1.55874	-1.56146	solute carrier family 25 (mitochondrial carrier; citrate transporter), member 1	SLC25A1
200660_at	NM_005620.1	-1.5587	-1.34959	S100 calcium binding protein A11 (calgizzarin)	S100A11
201840_at	NM_006156.1	-1.55808	-1.69964	neural precursor cell expressed, developmentally down-regulated 8	NEDD8
207428_x_at	NM_001787.1	-1.55707	-1.15267	cell division cycle 2-like 2	CDC2L2
208729_x_at	D83043.1	-1.55707	-1.45247	major histocompatibility complex, class I, B	HLA-B
207622_s_at	NM_005692.2	-1.557	-1.47828	ATP-binding cassette, sub-family F (GCN20), member 2	ABCF2
206832_s_at	NM_004186.1	-1.55672	-1.55672	sema domain, immunoglobulin domain (Ig), short basic domain, secreted, (semaphorin) 3F	SEMA3F
212253_x_at	BG253119	-1.55656	-1.30202	bullous pemphigoid antigen 1, 230/240kDa	BPAG1
217356_s_at	S81916.1	-1.5565	-1.31376	phosphoglycerate kinase 1	PGK1
218129_s_at	NM_006166.2	-1.55639	-1.55639	nuclear transcription factor Y, beta	NFYB
91684_g_at	AI571298	-1.556	-1.3765	exosome complex exonuclease RRP41	RRP41
215984_s_at	AL121845	-1.55501	-1.25934	ADP-ribosylation factor related protein 1	ARFRP1
209373_at	BC003179.1	-1.55486	-1.81917	BENE protein	BENE
201949_x_at	AL572341	-1.55458	-1.35695	capping protein (actin filament) muscle Z-line, beta	CAPZB
204175_at	NM_015871.1	-1.55453	-1.74573	zinc finger protein	ZT86
202424_at	NM_030662.1	-1.55335	-1.37057	mitogen-activated protein kinase kinase 2	MAP2K2
216680_s_at	BC004264.1	-1.553	-1.23697	EphB4	EPHB4
221430_s_at	NM_030963.1	-1.55292	-1.32255	dactylidin	DKFZP434O1427
202631_s_at	NM_006380.1	-1.55257	-1.24764	amyloid beta precursor protein (cytoplasmic tail) binding protein 2	APPBP2
208848_at	M30471.1	-1.55257	-1.77612	alcohol dehydrogenase 5 (class III), chi polypeptide	ADH5
213032_at	AL110126.1	-1.5525	-1.37122	nuclear factor I/B	NFIB
202783_at	U40490.1	-1.55227	-1.51878	nicotinamide nucleotide transhydrogenase	NNT
217757_at	NM_000014.3	-1.5519	-1.63334	alpha-2-macroglobulin	A2M
218848_at	NM_024339.1	-1.55186	-1.59303	hypothetical protein MGC2655	MGC2655
216488_s_at	AL161996.1	-1.55162	-1.49733	ATPase, Class VI, type 11A	ATP11A
218206_x_at	NM_016558.1	-1.5516	-1.60661	SCAN domain containing 1	SCAND1
202120_x_at	NM_004069.2	-1.55137	-1.52373	adaptor-related protein complex 2, sigma 1 subunit	AP2S1
219685_at	NM_021637.1	-1.55068	-1.55068	hypothetical protein FLJ14084	FLJ14084
204990_s_at	NM_000213.1	-1.54985	-1.54985	integrin, beta 4	ITGB4
212612_at	D31888.1	-1.5495	-2.59746	REST corepressor	RCOR
202777_at	NM_007373.1	-1.54939	-1.46647	soc-2 suppressor of clear homolog (C. elegans)	SHOC2
203749_s_at	AI806984	-1.54922	-1.16336	retinoic acid receptor, alpha	RARA
212881_at	NM_015897.1	-1.54897	-1.17111	protein inhibitor of activated STAT protein PIASy	PIASY
211913_s_at	L08961.1	-1.54897	-1.3695	c-mer proto-oncogene tyrosine kinase	MERTK
216289_at	AU148039	-1.54875	-1.25277	G-protein coupled receptor GPR144	GPR144
212484_at	BF974389	-1.54838	-1.4369	Mouse Mammary Turmor Virus Receptor homolog 1	MTVR1
206042_x_at	NM_022804.1	-1.54759	-1.51979	small nuclear ribonucleoprotein polypeptide N	SNRPN
222101_s_at	BF222893	-1.54647	-1.55581	protocadherin 16 dachsous-like (Drosophila)	PCDH16
214168_s_at	AA813018	-1.5456	-1.5719	tight junction protein 1 (zona occludens 1)	TJP1
220363_s_at	NM_022086.1	-1.54524	-1.37783	engulfment and cell motility 2 (ced-12 homolog, C. elegans)	ELMO2
220240_s_at	NM_017905.1	-1.5452	-1.43077	chromosome 13 open reading frame 11	C13orf11
211506_s_at	AF043337.1	-1.545	-1.545
209009_at	BC001169.1	-1.54458	-1.24351	esterase D/formylglutathione hydrolase	ESD
220864_s_at	NM_015965.1	-1.54407	-1.48815	cell death-regulatory protein GRIM19	GRIM19
210845_s_at	U08839.1	-1.54362	-1.70789	plasminogen activator, urokinase receptor	PLAUR
202050_s_at	AA521508	-1.54361	-1.71521	zinc finger protein 262	ZNF262
218045_x_at	NM_002824.1	-1.54328	-1.48846	parathymosin	PTMS
201711_x_at	AI681120	-1.54309	-1.19134	RAN binding protein 2	RANBP2
217949_s_at	NM_024006.1	-1.54247	-1.36575	hypothetical protein IMAGE3455200	IMAGE3455200
209342_s_at	AF080158.1	-1.5414	-1.41858	inhibitor of kappa light polypeptide gene enhancer in B-cells, kinase beta	IKBKB
200852_x_at	NM_005273.1	-1.54058	-1.16307	guanine nucleotide binding protein (G protein), beta polypeptide 2	GNB2
210926_at	AY014272.1	-1.54024	-1.19374	similar to FKSG30	na
201739_at	NM_005627.1	-1.54009	-1.47192	serum/glucocorticoid regulated kinase	SGK
40472_at	AF007155	-1.53905	-1.25842	PlSC domain containing hypothetical protein	LOC254531
208721_s_at	BF967271	-1.5388	-1.40086	anaphase promoting complex subunit 5	ANAPC5
216693_x_at	AL133102.1	-1.53856	-1.35216	likely ortholog of mouse hepatoma-derived growth factor, related protein 3	HDGFRP3
219256_s_at	NM_018986.1	-1.53855	-1.43794	hypothetical protein FLJ20356	FLJ20356
217847_s_at	NM_005119.1	-1.53643	-1.11883	thyroid hormone receptor-associated protein, 150 kDa subunit	TRAP150
203989_x_at	NM_001992.2	-1.53623	-1.53623	coagulation factor II (thrombin) receptor	F2R
209651_at	BC001830.1	-1.53602	-1.35211	transforming growth factor beta 1 induced transcript 1	TGFB1I1
218825_at	NM_016215.1	-1.53597	-1.38621	EGF-like-domain, multiple 7	EGFL7
202339_at	NM_004819.1	-1.53518	-1.33283	symplekin	SYMPK
202104_s_at	NM_003119.1	-1.53505	-2.02512	spastic paraplegia 7, paraplegin (pure and complicated autosomal recessive)	SPG7
204560_at	NM_004117.1	-1.53475	-1.13131	FK506 binding protein 5	FKBP5
212753_at	AI692203	-1.53439	-1.40053	ring finger protein 3	RNF3
217943_s_at	NM_018067.1	-1.53426	-1.44194	hypothetical protein FLJ10350	FLJ10350
202225_at	NM_016823.1	-1.53398	-1.5305	v-crk sarcoma virus CT10 oncogene homolog (avian)	CRK
200728_at	AA699583	-1.53329	-1.41012	ARP2 actin-related protein 2 homolog (yeast)	ACTR2
211299_s_at	BC003683.1	-1.5329	-1.40316	flotillin 2	FLOT2
207769_s_at	NM_005710.1	-1.53252	-1.68221	polyglutamine binding protein 1	PQBP1
201521_s_at	NM_007362.1	-1.53237	-1.28106	nuclear cap binding protein subunit 2, 20kDa	NCBP2
209331_s_at	AA723514	-1.53149	-1.527	MAX protein	MAX
214446_at	NM_012081.1	-1.53144	-1.16098	ELL-related RNA polymerase II, elongation factor	ELL2
218156_s_at	NM_018128.1	-1.53127	-1.28882	hypothetical protein FLJ10534	FLJ10534
218866_s_at	NM_016310.1	-1.5312	-1.48322	polymerase (RNA) III (DNA directed) polypeptide K, 12.3 kDa	POLR3K
212969_x_at	BE222618	-1.53099	-1.59187	hypothetical protein FLJ35827	FLJ35827
207357_s_at	NM_017540.1	-1.52998	-1.52998	UDP-N-acetyl-alpha-D-galactosamine:polypeptide N-acetylgalactosaminyltransferase 10 (GalNAc-T10)	GALNT10
211967_at	BG538627	-1.52992	-1.74593	pro-oncosis receptor inducing membrane injury gene	PORIMIN
202123_s_at	NM_005157.2	-1.52973	-1.24113	v-abl Abelson murine leukemia viral oncogene homolog 1	ABL1
208744_x_at	BG403660	-1.52971	-1.3883	heat shock 105kDa/110kDa protein 1	HSPH1
217225_x_at	AL512687.1	-1.52905	-1.5891	pM5 protein	PM5
211047_x_at	BC006337.1	-1.52895	-1.49008	adaptor-related protein complex 2, sigma 1 subunit	AP2S1
222043_at	AI982754	-1.52881	-1.60198	clusterin (complement lysis inhibitor, SP-40,40, sulfated glycoprotein 2, testosterone-repressed prostate message 2, apolipoprotein J)	CLU
200890_s_at	AI016620	-1.52871	-1.42645	LOC254944	na
215690_x_at	AL157437.1	-1.52806	-1.52806	GPAA1P anchor attachment protein 1 homolog (yeast)	GPAA1
208973_at	BC001072.1	-1.5274	-1.54727	prion protein interacting protein	PRNPIP
217007_s_at	AK000667.1	-1.52735	-1.24926	a disintegrin and metalloproteinase domain 15 (metargidin)	ADAM15
201168_x_at	NM_004309.1	-1.5269	-1.33546	Rho GDP dissociation inhibitor (GDI) alpha	ARHGDIA
210011_s_at	BC000527.1	-1.52638	-1.52638	Ewing sarcoma breakpoint region 1	EWSR1
203739_at	NM_006526.1	-1.52581	-1.52581	zinc finger protein 217	ZNF217
212074_at	BE972774	-1.52556	-2.05571	unc-84 homolog A (C. elegans)	UNC84A
219929_s_at	NM_024071.1	-1.52511	-1.52511	zinc finger, FYVE domain containing 21	ZFYVE21
202645_s_at	NM_000244.1	-1.52464	-1.34856	multiple endocrine neoplasia I	MEN1
209697_at	BC004864.1	-1.52434	-1.29867	protein phosphatase 3 (formerly 2B), catalytic subunit, gamma isoform (calcineurin A gamma)	PPP3CC
206583_at	NM_017776.1	-1.52429	-1.77661	hypothetical protein FLJ20344	FLJ20344
215533_s_at	AF091093.1	-1.52373	-1.60996	ubiquitination factor E4B (UFD2 homolog, yeast)	UBE4B
201523_x_at	BE262760	-1.52365	-1.28498	ubiquitin-conjugating enzyme E2N (UBC13 homolog, yeast)	UBE2N
201555_at	NM_002388.2	-1.52355	-1.37406	MCM3 minichromosome maintenance deficient 3 (S. cerevisiae)	MCM3
41160_at	AC005943	-1.52281	-1.3618	methyl-CpG binding domain protein 3	MBD3
212006_at	D87684.1	-1.52259	-1.65443	UBX domain containing 2	UBXD2
213348_at	N33167	-1.52247	-1.10375	cyclin-dependent kinase inhibitor 1C (p57, Kip2)	CDKN1C
200661_at	NM_000308.1	-1.52196	-1.58102	protective protein for beta-galactosidase (galactosialidosis)	PPGB
212647_at	NM_006270.1	-1.52189	-1.27137	related RAS viral (r-ras) oncogene homolog	RRAS
207379_at	NM_005711.1	-1.52187	-1.52187	EGF-like repeats and discoidin I-like domains 3	EDIL3
207722_s_at	NM_017797.1	-1.5218	-1.17933	BTB (POZ) domain containing 2	BTBD2
209238_at	BE966922	-1.52178	-2.11522	syntaxin 3A	STX3A
209329_x_at	BC000587.1	-1.52141	-1.36274	hypothetical protein MGC2198	MGC2198
212863_x_at	BF337195	-1.52124	-1.45882	C-terminal binding protein 1	CTBP1
210338_s_at	AB034951.1	-1.52096	-1.43834	heat shock 70kDa protein 8	HSPA8
201243_s_at	NM_001677.1	-1.52062	-1.52062	ATPase, Na+/K+ transporting, beta 1 polypeptide	ATP1B1
208308_s_at	NM_000175.1	-1.52057	-1.43974	glucose phosphate isomerase	GPI
202253_s_at	NM_004945.1	-1.52017	-1.29623	dynamin 2	DNM2
210002_at	D87811.1	-1.51993	-1.33122	GATA binding protein 6	GATA6
208809_s_at	AL136632.1	-1.51919	-1.77767	chromosome 6 open reading frame 62	C6orf62
200874_s_at	BE796327	-1.5191	-1.20456	nucleolar protein 5A (56kDa with KKE/D repeat)	NOL5A
35666_at	U38276	-1.51884	-1.55029	sema domain, immunoglobulin domain (Ig), short basic domain, secreted, (semaphorin) 3F	SEMA3F
203607_at	NM_014937.1	-1.51805	-1.52329	inositol polyphosphate-5-phosphatase F	INPP5F
210424_s_at	AF163441.1	-1.51734	-1.44645	golgin-67	GOLGIN-67
208945_s_at	NM_003766.1	-1.51698	-1.32163	beclin 1 (coiled-coil, myosin-like BCL2 interacting protein)	BECN1
203912_s_at	NM_006730.1	-1.51687	-1.33475	deoxyribonuclease I-like 1	DNASE1L1
202579_x_at	NM_006353.1	-1.51683	-1.38348	high mobility group nucleosomal binding domain 4	HMGN4
201679_at	NM_015908.1	-1.51618	-1.48866	arsenate resistance protein ARS2	ARS2
201694_s_at	NM_001964.1	-1.51568	-1.91006	early growth response 1	EGR1
208954_s_at	BC003381.1	-1.5129	-1.91548	KIAA0217 protein	KIAA0217
202147_s_at	NM_001550.1	-1.51216	-1.68615	interferon-related developmental regulator 1	IFRD1
219408_at	NM_019023.1	-1.51002	-1.54936	hypothetical protein FLJ10640	FLJ10640
219043_s_at	NM_024065.1	-1.50893	-1.54546	IAP-associated factor VIAF1	VIAF1
201027_s_at	NM_015904.1	-1.50855	-1.52082	translation initiation factor IF2	IF2
201716_at	NM_003099.1	-1.50849	-1.56902	sorting nexin 1	SNX1
219304_s_at	NM_025208.1	-1.50796	-1.82422	spinal cord-derived growth factor-B	SCDGF-B
205996_s_at	NM_013411.1	-1.50756	-1.75142	adenylate kinase 2	AK2
212065_s_at	AB018272.1	-1.50715	-1.56273	KIAA0570 gene product	KIAA0570
206958_s_at	AF318575.1	-1.50364	-2.79945	UPF3 regulator of nonsense transcripts homolog A (yeast)	UPF3A
203931_s_at	NM_002949.1	-1.50291	-1.57703	mitochondrial ribosomal protein L12	MRPL12
201271_s_at	NM_016732.1	-1.50234	-1.55909	RNA binding protein (autoantigenic, hnRNP-associated with lethal yellow)	RALY
214035_x_at	AA308853	-1.50081	-1.52115	hypothetical protein LOC339047	LOC339047
211148_s_at	AF187858.1	-1.49993	-1.86571	angiopoietin 2	ANGPT2
204602_at	NM_012242.1	-1.49984	-2.00051	dickkopf homolog 1 (Xenopus laevis)	DKK1
201204_s_at	AI921320	-1.49948	-1.67551	ribosome binding protein 1 homolog 180kDa (dog)	RRBP1
213029_at	AL110126.1	-1.49689	-1.69593	nuclear factor I/B	NFIB
212540_at	BG476661	-1.49381	-1.57631	cell division cycle 34	CDC34
213549_at	AI890972	-1.49367	-1.99241	solute carrier family 18 (vesicular monoamine), member 2	SLC18A2
201805_at	NM_002733.1	-1.4921	-1.70612	protein kinase, AMP-activated, gamma 1 non-catalytic subunit	PRKAG1
222003_s_at	BE857715	-1.49047	-1.6046	KIAA1395 protein	KIAA1395
211519_s_at	AY026505.1	-1.48877	-1.52789	kinesin family member 2C	KIF2C
212325_at	AK027231.1	-1.4882	-1.66097	KIAA1102 protein	KIAA1102
211160_x_at	M95178.1	-1.48808	-1.65444	actinin, alpha 1	ACTN1
203623_at	AI675453	-1.48804	-1.52106	likely ortholog of mouse plexin 3	PLXN3
201089_at	NM_001693.1	-1.48706	-1.65375	ATPase, H+ transporting, lysosomal 56/58kDa, V1 subunit B, isoform 2	ATP6V1B2
202580_x_at	NM_021953.1	-1.48684	-1.73606	forkhead box M1	FOXM1
219522_at	NM_014344.1	-1.48214	-1.68812	four jointed box 1 (Drosophila)	FJX1
209029_at	AF193844.1	-1.48066	-1.68158	COP9 constitutive photomorphogenic homolog subunit 7A (Arabidopsis)	COPS7A
200083_at	AA621731	-1.48054	-1.95843	ubiquitin specific protease 22	USP22
208654_s_at	AF299343.1	-1.4804	-1.86951	CD164 antigen, sialomucin	CD164
208025_s_at	NM_003483.2	-1.48032	-1.61035	high mobility group AT-hook 2	HMGA2
200721_s_at	NM_005736.2	-1.48011	-1.57195	ARP1 actin-related protein 1 homolog A, centractin alpha (yeast)	ACTR1A
214683_s_at	AI251890	-1.47852	-1.95035	CDC-like kinase 1	CLK1
221750_at	BG035985	-1.47569	-2.79788	3-hydroxy-3-methylglutaryl-Coenzyme A synthase 1 (soluble)	HMGCS1
53071_s_at	AI885411	-1.4735	-2.27981	hypothetical protein FLJ22222	FLJ22222
203660_s_at	NM_006031.1	-1.47047	-1.67058	pericentrin 2 (kendrin)	PCNT2
217223_s_at	U07000	-1.47033	-1.7919	breakpoint cluster region	BCR
216620_s_at	AF009205.1	-1.46987	-1.61476	Rho guanine nucleotide exchange factor (GEF) 10	ARHGEF10
219015_s_at	NM_018466.1	-1.46925	-1.95964	uncharacterized hematopoietic stem/progenitor cells protein MDS031	MDS031
203835_at	NM_005512.1	-1.46843	-1.52041	glycoprotein A repetitions predominant	GARP
213518_at	AI689429	-1.46499	-1.52497	protein kinase C, iota	PRKCI
209316_s_at	BC001465.1	-1.46446	-1.53761	HBS1-like (S. cerevisiae)	HBS1L
201206_s_at	NM_004587.1	-1.46412	-1.59117	ribosome binding protein 1 homolog 180kDa (dog)	RRBP1
208712_at	M73554.1	-1.4641	-1.7781	cyclin D1 (PRAD1: parathyroid adenomatosis 1)	CCND1
212859_x_at	BF217861	-1.46381	-1.6236	metallothionein 1E (functional)	MT1E
203882_at	NM_006084.1	-1.46247	-1.62877	interferon-stimulated transcription factor 3, gamma 48kDa	ISGF3G
215399_s_at	AI683900	-1.46107	-1.56935	amplified in osteosarcoma	OS-9
201680_x_at	NM_015908.1	-1.45995	-1.82477	arsenate resistance protein ARS2	ARS2
211177_s_at	AB019695.1	-1.45925	-1.56828	thioredoxin reductase 2	TXNRD2
208922_s_at	BC004904.1	-1.45805	-2.07207	nuclear RNA export factor 1	NXF1
201970_s_at	NM_002482.1	-1.45796	-1.58144	nuclear autoantigenic sperm protein (histone-binding)	NASP
211763_s_at	BC005979.1	-1.4579	-1.54228	ubiquitin-conjugating enzyme E2B (RAD6 homolog)	UBE2B
211814_s_at	AF112857.1	-1.4576	-1.65925	cyclin E2	CCNE2
204355_at	NM_014966.1	-1.45736	-1.62226	DEAH (Asp-Glu-Ala-His) box polypeptide 30	DHX30
202314_at	NM_000786.1	-1.45706	-2.59874	cytochrome P450, family 51, subfamily A, polypeptide 1	CYP51A1
212353_at	AW043713	-1.45691	-1.71753	sulfatase 1	SULF1
210568_s_at	BC001052.1	-1.45574	-1.7918	RecQ protein-like (DNA helicase Q1-like)	RECQL
208881_x_at	BC005247.1	-1.45421	-1.90731	isopentenyl-diphosphate delta isomerase	IDI1
217317_s_at	AB002391.2	-1.45304	-1.68955	D15F37 (pseudogene)	MN7
210213_s_at	AF022229.1	-1.45256	-1.62055	integrin beta 4 binding protein	ITGB4BP
221597_s_at	BC003080.1	-1.45099	-1.59895	HSPC171 protein	HSPC171
213246_at	AI346504	-1.45052	-1.64848	chromosome 14 open reading frame 109	C14orf109
210502_s_at	AF042386.1	-1.44782	-1.56246	peptidylprolyl isomerase E (cyclophilin E)	PPIE
200658_s_at	AL560017	-1.44779	-1.57865	prohibitin	PHB
201995_at	NM_000127.1	-1.44778	-1.73085	exostoses (multiple) 1	EXT1
200999_s_at	NM_006825.1	-1.4473	-1.58328	cytoskeleton-associated protein 4	CKAP4
218058_at	NM_014593.1	-1.44711	-1.5181	CpG binding protein	CGBP
203704_s_at	AW118862	-1.44433	-1.75224	LOC221738	na
215446_s_at	L16895	-1.44173	-1.78319
200779_at	NM_001675.1	-1.44156	-1.6373	activating transcription factor 4 (tax-responsive enhancer element B67)	ATF4
202286_s_at	J04152	-1.43854	-2.03993	tumor-associated calcium signal transducer 2	TACSTD2
202729_s_at	NM_000627.1	-1.43774	-1.77756	latent transforming growth factor beta binding protein 1	LTBP1
201625_s_at	BE300521	-1.43768	-1.69022	insulin induced gene 1	INSIG1
211822_s_at	AF229061.1	-1.4362	-1.70815	death effector filament-forming Ced-4-like apoptosis protein	DEFCAP
218686_s_at	NM_022450.1	-1.43608	-1.53409	rhomboid family 1 (Drosophila)	RHBDF1
211271_x_at	BC004383.1	-1.43564	-1.54166	polypyrimidine tract binding protein 1	PTBP1
201394_s_at	U23946.1	-1.43503	-1.53023	RNA binding motif protein 5	RBM5
209082_s_at	AF018081.1	-1.43493	-1.54118	collagen, type XVIII, alpha 1	COL18A1
201940_at	AA897514	-1.43459	-1.93167	carboxypeptidase D	CPD
200793_s_at	NM_001098.1	-1.43158	-1.6276	aconitase 2, mitochondrial	ACO2
211961_s_at	AK000826.1	-1.43058	-1.61677	RAB7, member RAS oncogene family	RAB7
217818_s_at	NM_005718.1	-1.42786	-1.56765	actin related protein 2/3 complex, subunit 4, 20kDa	ARPC4
201772_at	NM_015878.1	-1.42775	-1.61563	ornithine decarboxylase antizyme inhibitor	OAZIN
212280_x_at	AB023160.1	-1.42769	-1.53297	autophagin-1	APG4B
212169_at	AL050187.1	-1.427	-1.67337	FK506 binding protein 9, 63 kDa	FKBP9
208798_x_at	AF204231.1	-1.42594	-1.72067	golgin-67	GOLGIN-67
215388_s_at	X56210.1	-1.42461	-1.69048	H factor (complement)-like 1	HFL1
212514_x_at	R60068	-1.42421	-1.61099	DEAD (Asp-Glu-Ala-Asp) box polypeptide 3, X-linked	DDX3X
202216_x_at	BC005003.1	-1.42194	-1.74442	nuclear transcription factor Y, gamma	NFYC
203600_s_at	NM_003704.1	-1.41985	-1.73392	chromosome 4 open reading frame 8	C4orf8
212012_at	AF200348.1	-1.41827	-1.52772	Melanoma associated gene	D2S448
200798_x_at	NM_021960.1	-1.41784	-1.97464	myeloid cell leukemia sequence 1 (BCL2-related)	MCL1
211423_s_at	D85181.1	-1.41761	-1.99575	sterol-C5-desaturase (ERG3 delta-5-desaturase homolog, fungal)-like	SC5DL
212598_at	AI806395	-1.41622	-1.53649	WD repeat and FYVE domain containing 3	WDFY3
204326_x_at	NM_002450.1	-1.41492	-1.71719	metallothionein 1X	MT1X
209011_at	AF091395.1	-1.41349	-1.67387	triple functional domain (PTPRF interacting)	TRIO
203198_at	NM_001261.1	-1.41215	-1.64651	cyclin-dependent kinase 9 (CDC2-related kinase)	CDK9
213808_at	BE674466	-1.41147	-1.61711	hypothetical gene supported by AF052115	na
214110_s_at	BF195104	-1.4114	-1.58938	Homo sapiens transcribed sequence with strong similarity to protein pir:A43542 (H.sapiens) A43542 lymphocyte-specific protein 1 - human
218456_at	NM_023925.1	-1.41135	-1.68489	C1q domain containing 1	C1QDC1
222127_s_at	AK023461.1	-1.41092	-2.05203	Sec3-like	SEC3
212724_at	BG054844	-1.41053	-1.73268	ras homolog gene family, member E	ARHE
201155_s_at	NM_014874.1	-1.40765	-1.55408	mitofusin 2	MFN2
212205_at	BF343852	-1.40658	-1.82187	histone H2A.F/Z variant	H2AV
202961_s_at	NM_004889.1	-1.40581	-1.71605	ATP synthase, H+ transporting, mitochondrial F0 complex, subunit f, isoform 2	ATP5J2
202081_at	NM_004907.1	-1.40437	-1.8155	immediate early protein	ETR101
202860_at	NM_014856.1	-1.40398	-1.56106	KIAA0476 gene product	KIAA0476
204950_at	NM_014959.1	-1.40393	-1.93501	tumor up-regulated CARD-containing antagonist of caspase nine	TUCAN
204298_s_at	NM_002317.1	-1.40296	-1.5894	lysyl oxidase	LOX
217758_s_at	NM_020123.1	-1.40288	-1.5311	SM-11044 binding protein	SMBP
32402_s_at	Y10931	-1.4028	-1.60685	symplekin	SYMPK
212460_at	BE738425	-1.39949	-1.54861	chromosome 14 open reading frame 147	C14orf147
211474_s_at	BC004948.1	-1.3973	-1.77898	serine (or cysteine) proteinase inhibitor, clade B (ovalbumin), member 6	SERPINB6
209944_at	BC000330.1	-1.3972	-1.60501	likely ortholog of mouse another partner for ARF 1	APA1
200753_x_at	BE866585	-1.3934	-1.57718	splicing factor, arginine/serine-rich 2	SFRS2
207163_s_at	NM_005163.1	-1.39307	-1.59394	v-akt murine thymoma viral oncogene homolog 1	AKT1
209589_s_at	AF025304.1	-1.39306	-1.5302	EphB2	EPHB2
212877_at	AA284075	-1.39286	-1.80489	kinesin 2 60/70kDa	KNS2
202016_at	NM_002402.1	-1.39152	-1.87697	mesoderm specific transcript homolog (mouse)	MEST
200965_s_at	NM_006720.1	-1.39135	-1.68481	actin binding LIM protein 1	ABLIM1
219793_at	NM_022133.1	-1.38968	-1.55057	sorting nexin 16	SNX16
204647_at	NM_004838.1	-1.38968	-1.66588	homer homolog 3 (Drosophila)	HOMER3
35626_at	U30894	-1.38865	-1.76314	N-sulfoglucosamine sulfohydrolase (sulfamidase)	SGSH
210095_s_at	M31159.1	-1.38822	-1.69214	insulin-like growth factor binding protein 3	IGFBP3
209421_at	U04045.1	-1.38629	-1.73764	mutS homolog 2, colon cancer, nonpolyposis type 1 (E. coli)	MSH2
217934_x_at	NM_005861.1	-1.3861	-1.61645	STIP1 homology and U-Box containing protein 1	STUB1
212568_s_at	BF978872	-1.38392	-1.56293	dihydrolipoamide S-acetyltransferase (E2 component of pyruvate dehydrogenase complex)	DLAT
216237_s_at	AA807529	-1.38361	-1.56526	MCM5 minichromosome maintenance deficient 5, cell division cycle 46 (S. cerevisiae)	MCM5
210811_s_at	BC000979.2	-1.38335	-1.63218	DEAD (Asp-Glu-Ala-Asp) box polypeptide 49	DDX49
218041_x_at	NM_018573.1	-1.38214	-1.52696	solute carrier family 38, member 2	SLC38A2
203799_at	NM_014880.1	-1.38164	-1.60923	type I transmembrane C-type lectin receptor DCL-1	DCL-1
212623_at	D26067.1	-1.38152	-1.94159	KIAA0033 protein	KIAA0033
217788_s_at	NM_004481.2	-1.38033	-1.6958	UDP-N-acetyl-alpha-D-galactosamine:polypeptide N-acetylgalactosaminyltransferase 2 (GalNAc-T2)	GALNT2
200078_s_at	BC005876.1	-1.37949	-1.80527	ATPase, H+ transporting, lysosomal 21kDa, V0 subunit c''	ATP6V0B
205516_x_at	NM_012127.1	-1.37595	-1.80933	Cip1-interacting zinc finger protein	CIZ1
201282_at	NM_002541.1	-1.3749	-1.54827	oxoglutarate (alpha-ketoglutarate) dehydrogenase (lipoamide)	OGDH
213405_at	N95443	-1.37316	-1.72712	RAB22A, member RAS oncogene family	RAB22A
212060_at	AB002330.1	-1.3714	-1.9172	U2-associated SR140 protein	SR140
212662_at	BE615277	-1.3712	-1.59474	poliovirus receptor	PVR
202558_s_at	NM_006948.1	-1.37022	-1.56698	stress 70 protein chaperone, microsome-associated, 60kDa	STCH
213918_s_at	BF221673	-1.36971	-1.58891	IDN3 protein	IDN3
217796_s_at	NM_017921.1	-1.36854	-1.51722	hypothetical protein FLJ20657	NPL4
212015_x_at	AA679988	-1.3667	-1.59285	polypyrimidine tract binding protein 1	PTBP1
217852_s_at	NM_018184.1	-1.3639	-1.66827	hypothetical protein FLJ10702	FLJ10702
203163_at	NM_005886.1	-1.36321	-1.55393	katanin p80 (WD repeat containing) subunit B 1	KATNB1
204435_at	NM_014778.1	-1.35759	-1.61039	nucleoporin like 1	NUPL1
206176_at	NM_001718.2	-1.35642	-1.71553	bone morphogenetic protein 6	BMP6
200813_s_at	BE256969	-1.3548	-1.67554	platelet-activating factor acetylhydrolase, isoform Ib, alpha subunit 45kDa	PAFAH1B1
212168_at	AB018308.1	-1.35414	-1.94985	RNA binding motif protein 12	RBM12
209341_s_at	AU153366	-1.35356	-1.56419	inhibitor of kappa light polypeptide gene enhancer in B-cells, kinase beta	IKBKB
203439_s_at	BC000658.1	-1.35163	-1.8233	stanniocalcin 2	STC2
202521_at	NM_006565.1	-1.35066	-1.95651	CCCTC-binding factor (zinc finger protein)	CTCF
212201_at	AB014592.1	-1.34989	-1.55774	KIAA0692 protein	KIAA0692
206106_at	AL022328	-1.34947	-1.9217	mitogen-activated protein kinase 12	MAPK12
55093_at	AA534198	-1.34883	-1.58314	KIAA1402 protein	CSGlcA-T
200832_s_at	AB032261.1	-1.34773	-1.74239	stearoyl-CoA desaturase (delta-9-desaturase)	SCD
201802_at	NM_004955.1	-1.34658	-1.62188	solute carrier family 29 (nucleoside transporters), member 1	SLC29A1
209123_at	BC000576.1	-1.3462	-1.62706	quinoid dihydropteridine reductase	QDPR
202213_s_at	AI650819	-1.34585	-1.65701	cullin 4B	CUL4B
213194_at	BF059159	-1.3456	-1.58814	roundabout, axon guidance receptor, homolog 1 (Drosophila)	ROBO1
219082_at	NM_015944.1	-1.34531	-1.57017	CGI-14 protein	CGI-14
205159_at	AV756141	-1.34501	-1.66362	colony stimulating factor 2 receptor, beta, low-affinity (granulocyte-macrophage)	CSF2RB
211383_s_at	AL136827.1	-1.34486	-1.69344	KIAA0982 protein	KIAA0982
218172_s_at	NM_018630.1	-1.34377	-1.71033	hypothetical protein MGC3067	MGC3067
200675_at	NM_004356.1	-1.34304	-1.57836	CD81 antigen (target of antiproliferative antibody 1)	CD81
218366_x_at	NM_022734.1	-1.34087	-1.52763	FLJ20859 gene	FLJ20859
209149_s_at	BE899402	-1.33913	-1.66659	transmembrane 9 superfamily member 1	TM9SF1
212233_at	AL523076	-1.33718	-1.53007	microtubule-associated protein 1B	MAP1B
202128_at	NM_014821.1	-1.33504	-1.69371	KIAA0317 gene product	KIAA0317
211501_s_at	BC001173.1	-1.33481	-1.64069	eukaryotic translation initiation factor 3, subunit 9 eta, 116kDa	EIF3S9
213743_at	BE674119	-1.33437	-2.31549	cyclin T2	CCNT2
222037_at	AI859865	-1.33134	-1.59804	MCM4 minichromosome maintenance deficient 4 (S. cerevisiae)	MCM4
218989_x_at	NM_022902.1	-1.33086	-1.69069	solute carrier family 30 (zinc transporter), member 5	SLC30A5
204615_x_at	NM_004508.1	-1.32915	-2.138	isopentenyl-diphosphate delta isomerase	IDI1
217857_s_at	NM_005105.1	-1.32882	-1.69851	RNA binding motif protein 8A	RBM8A
212690_at	AB018268.1	-1.32774	-1.58232	KIAA0725 protein	KIAA0725
209012_at	AF091395.1	-1.32472	-1.5639	triple functional domain (PTPRF interacting)	TRIO
213077_at	AL049305.1	-1.32329	-1.90388	hypothetical protein FLJ21940	FLJ21940
218381_s_at	NM_007279.1	-1.32268	-1.59291	U2 small nuclear ribonucleoprotein auxiliary factor (65kD)	U2AF65
200931_s_at	NM_014000.1	-1.32119	-1.57451	vinculin	VCL
210891_s_at	AF035737.1	-1.32096	-1.6845	general transcription factor II, i	GTF2I
202923_s_at	NM_001498.1	-1.32077	-1.51887	glutamate-cysteine ligase, catalytic subunit	GCLC
209473_at	AV717590	-1.32015	-1.63415	ectonucleoside triphosphate diphosphohydrolase 1	ENTPD1
209834_at	AB017915.1	-1.31828	-1.5874	carbohydrate (chondroitin 6) sulfotransferase 3	CHST3
208706_s_at	AL080102.1	-1.31819	-1.84465	eukaryotic translation initiation factor 5	EIF5
203935_at	NM_001105.2	-1.31628	-1.52663	activin A receptor, type I	ACVR1
219798_s_at	NM_019606.1	-1.31572	-1.53054	hypothetical protein FLJ20257	FLJ20257
212286_at	AW572909	-1.31495	-2.0834	KIAA0874 protein	KIAA0874
201491_at	NM_012111.1	-1.31346	-1.52036	AHA1, activator of heat shock 90kDa protein ATPase homolog 1 (yeast)	AHSA1
209307_at	BC000616.1	-1.31337	-1.66804	SWAP-70 protein	SWAP70
203688_at	NM_000297.1	-1.31171	-1.53079	polycystic kidney disease 2 (autosomal dominant)	PKD2
205904_at	NM_000247.1	-1.30824	-1.60995	MHC class I polypeptide-related sequence A	MICA
200871_s_at	NM_002778.1	-1.30624	-1.52459	prosaposin (variant Gaucher disease and variant metachromatic leukodystrophy)	PSAP
218188_s_at	NM_012458.1	-1.30305	-1.6601	MAP kinase-interacting serine/threonine kinase 2	MKNK2
41512_at	AL042733	-1.30246	-1.59999	BRCA1 associated protein	BRAP
221260_s_at	NM_030809.1	-1.30064	-1.57758	chromosome 12 open reading frame 22	C12orf22
202071_at	NM_002999.1	-1.30001	-1.59871	syndecan 4 (amphiglycan, ryudocan)	SDC4
202569_s_at	NM_002376.1	-1.3	-1.52382	MAP/microtubule affinity-regulating kinase 3	MARK3
202717_s_at	NM_003903.1	-1.29989	-1.64535	CDC16 cell division cycle 16 homolog (S. cerevisiae)	CDC16
212354_at	AW043713	-1.29989	-1.75556	sulfatase 1	SULF1
207304_at	NM_003425.1	-1.29949	-1.53859	zinc finger protein 45 (a Kruppel-associated box (KRAB) domain polypeptide)	ZNF45
211756_at	BC005961.1	-1.29777	-1.79973	parathyroid hormone-like hormone	PTHLH
209051_s_at	AF295773.1	-1.29774	-1.58263	ral guanine nucleotide dissociation stimulator	RALGDS
218147_s_at	NM_018446.1	-1.29646	-1.61751	glycosyltransferase AD-017	AD-017
213094_at	AL033377	-1.29263	-1.63606	G protein-coupled receptor 126	GPR126
201561_s_at	NM_014944.1	-1.29238	-1.59294	calsyntenin 1	CLSTN1
217833_at	NM_006372.1	-1.28979	-1.83699	NS1-associated protein 1	NSAP1
204293_at	NM_000199.1	-1.28971	-1.56063	N-sulfoglucosamine sulfohydrolase (sulfamidase)	SGSH
212232_at	AB023231.1	-1.28944	-1.71859	formin binding protein 4	FNBP4
212443_at	AB011112.2	-1.28942	-1.59976	KIAA0540 protein	KIAA0540
212037_at	Y09703.1	-1.28815	-1.86258	pinin, desmosome associated protein	PNN
219373_at	NM_018973.1	-1.28792	-1.67141	dolichyl-phosphate mannosyltransferase polypeptide 3	DPM3
212282_at	L19183.1	-1.28407	-1.74527	hypothetical protein MAC30	MAC30
213341_at	AI862658	-1.28343	-1.56754	fem-1 homolog c (C.elegans)	FEM1C
209252_at	U18937.1	-1.28223	-1.5658	histidyl-tRNA synthetase-like	HARSL
202874_s_at	NM_001695.1	-1.28118	-1.57514	ATPase, H+ transporting, lysosomal 42kDa, V1 subunit C, isoform 1	ATP6V1C1
211358_s_at	AF234161.1	-1.28016	-1.88459	Cip1-interacting zinc finger protein	CIZ1
208927_at	BF673888	-1.27875	-1.66206	speckle-type POZ protein	SPOP
218712_at	NM_017850.1	-1.27762	-1.52329	hypothetical protein FLJ20508	FLJ20508
221787_at	AF055030.1	-1.27753	-1.55814	PHD finger protein 10	PHF10
210658_s_at	BC000284.1	-1.27696	-1.52099	golgi associated, gamma adaptin ear containing, ARF binding protein 2	GGA2
209580_s_at	AF114784.1	-1.27648	-1.78399	methyl-CpG binding domain protein 4	MBD4
217957_at	NM_013242.1	-1.27497	-1.536	likely ortholog of mouse gene trap locus 3	GTL3
204091_at	NM_002601.1	-1.2736	-1.51584	phosphodiesterase 6D, cGMP-specific, rod, delta	PDE6D
200867_at	AL031685	-1.27255	-1.71265	zinc finger protein 313	ZNF313
209214_s_at	BC004817.1	-1.27129	-1.57396	Ewing sarcoma breakpoint region 1	EWSR1
212530_at	AL080111.1	-1.26241	-1.64051	NIMA (never in mitosis gene a)-related kinase 7	NEK7
212522_at	BE568219	-1.26192	-1.62138	phosphodiesterase 8A	PDE8A
212496_s_at	AW237172	-1.26173	-1.62271	KIAA0876 protein	KIAA0876
212281_s_at	L19183.1	-1.25526	-2.19639	hypothetical protein MAC30	MAC30
209532_at	AF083395.1	-1.25449	-1.55126	phospholipase A2-activating protein	PLAA
221797_at	AY007126.1	-1.254	-1.63148	hypothetical protein LOC339229	LOC339229
206283_s_at	NM_003189.1	-1.2483	-1.63419	T-cell acute lymphocytic leukemia 1	TAL1
40465_at	AF026402	-1.24291	-1.75068	DEAD (Asp-Glu-Ala-Asp) box polypeptide 23	DDX23
203387_s_at	NM_014832.1	-1.23441	-1.58402	TBC1 domain family, member 4	TBC1D4
217122_s_at	AL031282	-1.23435	-1.65432
218896_s_at	NM_018553.1	-1.23409	-1.70234	ELG protein	HSA277841
213523_at	AI671049	-1.23271	-1.55267	cyclin E1	CCNE1
203905_at	NM_002582.1	-1.23168	-1.51615	poly(A)-specific ribonuclease (deadenylation nuclease)	PARN
201818_at	NM_024830.1	-1.23114	-1.94772	hypothetical protein FLJ12443	FLJ12443
221747_at	AL046979	-1.22952	-1.59329	tensin	TNS
207845_s_at	NM_014885.1	-1.22929	-1.608	anaphase-promoting complex subunit 10	APC10
208127_s_at	NM_014011.1	-1.228	-2.16463	suppressor of cytokine signaling 5	SOCS5
203284_s_at	NM_012262.2	-1.22001	-1.60343	heparan sulfate 2-O-sulfotransferase 1	HS2ST1
206343_s_at	NM_013959.1	-1.2185	-1.5225	neuregulin 1	NRG1
210793_s_at	U41815.1	-1.21747	-2.01647	nucleoporin 98kDa	NUP98
201774_s_at	AK022511.1	-1.21731	-1.5427	chromosome condensation-related SMC-associated protein 1	CNAP1
209689_at	BC005078.1	-1.21716	-1.75848	hypothetical protein MGC13033	MGC13033
208774_at	AV700224	-1.21592	-1.59564	hypothetical gene supported by AK096950; BC047000	na
213088_s_at	BF240590	-1.21482	-1.72825	DnaJ (Hsp40) homolog, subfamily C, member 9	DNAJC9
218342_s_at	NM_024896.1	-1.21358	-1.53018	hypothetical protein FLJ23309	FLJ23309
213325_at	AA129716	-1.2126	-1.69283	poliovirus receptor-related 3	PVRL3
208374_s_at	NM_006135.1	-1.20792	-1.69239	capping protein (actin filament) muscle Z-line, alpha 1	CAPZA1
202808_at	AK000161.1	-1.20532	-1.69533	hypothetical protein FLJ20154	FLJ20154
211318_s_at	U85943.1	-1.20345	-1.58804	RAE1 RNA export 1 homolog (S. pombe)	RAE1
204507_s_at	NM_000945.1	-1.20225	-1.81378	hypothetical protein BC014022	LOC116143
205282_at	NM_004631.1	-1.20167	-1.85422	low density lipoprotein receptor-related protein 8, apolipoprotein e receptor	LRP8
215093_at	U82671	-1.20129	-1.62279	NAD(P) dependent steroid dehydrogenase-like	H105E3
203440_at	M34064.1	-1.20118	-1.60041	cadherin 2, type 1, N-cadherin (neuronal)	CDH2
200632_s_at	NM_006096.1	-1.20056	-1.58122	N-myc downstream regulated gene 1	NDRG1
64474_g_at	AA203219	-1.1993	-1.56498	hypothetical protein FLJ22127	FLJ22127
211953_s_at	NM_002271.1	-1.19895	-1.63612	karyopherin (importin) beta 3	KPNB3
211960_s_at	AK000826.1	-1.19617	-1.81425	RAB7, member RAS oncogene family	RAB7
202604_x_at	NM_001110.1	-1.19091	-1.58341	a disintegrin and metalloproteinase domain 10	ADAM10
202207_at	NM_005737.2	-1.18938	-1.7427	ADP-ribosylation factor-like 7	ARL7
211038_s_at	BC006312.1	-1.18858	-1.58332	hypothetical protein MGC12760	MGC12760
210665_at	AF021834.1	-1.18649	-2.01034	tissue factor pathway inhibitor (lipoprotein-associated coagulation inhibitor)	TFPI
74694_s_at	AA907940	-1.18625	-1.9209	Fos-related antigen	FRA
201967_at	NM_005777.1	-1.1836	-1.80847	RNA binding motif protein 6	RBM6
209298_s_at	AF114488.1	-1.18054	-1.56716	intersectin 1 (SH3 domain protein)	ITSN1
218187_s_at	NM_023080.1	-1.18014	-1.67882	hypothetical protein FLJ20989	FLJ20989
217961_at	NM_017875.1	-1.1768	-1.5833	hypothetical protein FLJ20551	FLJ20551
221214_s_at	NM_015537.1	-1.17635	-1.52018	nasal embryonic luteinizing hormone-releasing hormone factor	NELF
203552_at	AW298170	-1.17278	-1.60704	mitogen-activated protein kinase kinase kinase kinase 5	MAP4K5
205006_s_at	NM_004808.1	-1.16933	-1.69171	N-myristoyltransferase 2	NMT2
203075_at	AW151617	-1.16931	-1.54408	MAD, mothers against decapentaplegic homolog 2 (Drosophila)	MADH2
213878_at	AI685944	-1.16824	-1.63669	RecQ protein-like (DNA helicase Q1-like)	RECQL
212297_at	BF218804	-1.16467	-2.04186	hypothetical protein FLJ20986	FLJ20986
202221_s_at	AV727101	-1.16388	-1.92483	E1A binding protein p300	EP300
213211_s_at	NM_006473.1	-1.16362	-1.68306	TAF6-like RNA polymerase II, p300/CBP-associated factor (PCAF)-associated factor, 65kDa	TAF6L
212928_at	AL050331	-1.16077	-1.68336	TSPY-like 4	TSPYL4
204005_s_at	NM_002583.1	-1.15953	-1.61359	PRKC, apoptosis, WT1, regulator	PAWR
201780_s_at	NM_007282.1	-1.15249	-1.79848	ring finger protein 13	RNF13
203234_at	NM_003364.1	-1.15158	-1.52911	uridine phosphorylase	UP
209533_s_at	AF145020.1	-1.14661	-1.68616	phospholipase A2-activating protein	PLAA
202741_at	AA130247	-1.14189	-1.67225	protein kinase, cAMP-dependent, catalytic, beta	PRKACB
209064_x_at	AL136920.1	-1.13468	-1.54807	polyadenylate binding protein-interacting protein 1	PAIP1
200768_s_at	BC001686.1	-1.13379	-1.73601	methionine adenosyltransferase II, alpha	MAT2A
214801_at	W88821	-1.1328	-1.64252	Homo sapiens cDNA FLJ11392 fis, clone HEMBA1000575.
55872_at	AI493119	-1.13258	-1.73923	KIAA1196 protein	KIAA1196
218130_at	NM_024510.1	-1.13212	-1.53007	hypothetical protein MGC4368	MGC4368
206247_at	NM_005931.1	-1.1315	-1.52658	MHC class I polypeptide-related sequence B	MICB
214696_at	AF070569.1	-1.13143	-1.83858	hypothetical protein MGC14376	MGC14376
212450_at	D87445.2	-1.13068	-2.00762	KIAA0256 gene product	KIAA0256
213485_s_at	AK000002.1	-1.13002	-1.59964	ATP-binding cassette, sub-family C (CFTR/MRP), member 10	ABCC10
212061_at	AB002330.1	-1.12985	-1.58755	U2-associated SR140 protein	SR140
221485_at	NM_004776.1	-1.12919	-1.63032	UDP-Gal:betaGlcNAc beta 1,4- galactosyltransferase, polypeptide 5	B4GALT5
222006_at	AI359368	-1.12213	-1.55455	fibroblast growth factor receptor 3 (achondroplasia, thanatophoric dwarfism)	FGFR3
203216_s_at	NM_004999.1	-1.12044	-1.57885	myosin VI	MYO6
206638_at	NM_000867.1	-1.1185	-1.6159	5-hydroxytryptamine (serotonin) receptor 2B	HTR2B
206028_s_at	NM_006343.1	-1.11781	-1.54219	c-mer proto-oncogene tyrosine kinase	MERTK
201424_s_at	NM_003589.1	-1.11604	-1.6172	cullin 4A	CUL4A
218696_at	NM_004836.1	-1.11323	-1.53254	eukaryotic translation initiation factor 2-alpha kinase 3	EIF2AK3
218009_s_at	NM_003981.1	-1.109	-1.60484	protein regulator of cytokinesis 1	PRC1
201036_s_at	NM_005327.1	-1.10477	-1.66687	L-3-hydroxyacyl-Coenzyme A dehydrogenase, short chain	HADHSC
209146_at	AV704962	-1.10457	-1.71295	sterol-C4-methyl oxidase-like	SC4MOL
222108_at	AC004010	-1.10326	-2.07492	amphoterin induced gene 2	AMIGO2
203887_s_at	NM_000361.1	-1.10052	-1.87861	thrombomodulin	THBD
205672_at	NM_000380.1	-1.09737	-1.73582	xeroderma pigmentosum, complementation group A	XPA
208424_s_at	NM_020313.1	-1.09659	-1.67479	hypothetical protein LOC57019	LOC57019
203508_at	NM_001066.1	-1.09554	-1.60439	tumor necrosis factor receptor superfamily, member 1B	TNFRSF1B
59644_at	AI735391	-1.09513	-1.55205	BMP2 inducible kinase	BMP2K
212328_at	AK027231.1	-1.07784	-1.60594	KIAA1102 protein	KIAA1102
221802_s_at	AU157109	-1.06671	-1.7441	KIAA1598 protein	KIAA1598
202413_s_at	NM_003368.1	-1.06656	-1.59972	ubiquitin specific protease 1	USP1
222036_s_at	AI859865	-1.0566	-1.59184	MCM4 minichromosome maintenance deficient 4 (S. cerevisiae)	MCM4
219274_at	NM_012338.1	-1.05327	-1.53306	transmembrane 4 superfamily member 12	TM4SF12
204767_s_at	BC000323.1	-1.05056	-1.53303	flap structure-specific endonuclease 1	FEN1
204925_at	NM_004937.1	-1.04952	-1.86584	cystinosis, nephropathic	CTNS
218793_s_at	NM_006746.1	-1.04643	-1.53208	sex comb on midleg-like 1 (Drosophila)	SCML1
202127_at	AA156948	-1.04493	-1.79312	PRP4 pre-mRNA processing factor 4 homolog B (yeast)	PRPF4B
200816_s_at	NM_000430.2	-1.04435	-1.72254	platelet-activating factor acetylhydrolase, isoform Ib, alpha subunit 45kDa	PAFAH1B1
202609_at	NM_004447.1	-1.03494	-1.81401	epidermal growth factor receptor pathway substrate 8	EPS8
202540_s_at	NM_000859.1	-1.03157	-1.8232	3-hydroxy-3-methylglutaryl-Coenzyme A reductase	HMGCR
214761_at	AW149417	-1.03012	-1.92657	OLF-1/EBF associated zinc finger gene	OAZ
200864_s_at	NM_004663.1	-1.02991	-1.52479	RAB11A, member RAS oncogene family	RAB11A
219253_at	NM_024121.1	-1.02702	-1.55936	family with sequence similarity 11 member B	FAM11B
201920_at	NM_005415.2	-1.0245	-1.57371	solute carrier family 20 (phosphate transporter), member 1	SLC20A1
203574_at	NM_005384.1	-1.01837	-1.52387	nuclear factor, interleukin 3 regulated	NFIL3
202251_at	NM_004698.1	-1.0139	-1.64948	U4/U6-associated RNA splicing factor	HPRP3P
204072_s_at	NM_023037.1	-1.00623	-1.61822	hypothetical protein CG003	13CDNA73
200888_s_at	NM_000978.1	0.0610483	-5.04347	ribosomal protein L23	RPL23
200031_s_at	NM_001015.1	0.0763519	-4.31374	ribosomal protein S11	RPS11
214315_x_at	AI348935	0.0967626	-7.39603	calreticulin	CALR
202243_s_at	NM_002796.1	0.10716	-6.51919	proteasome (prosome, macropain) subunit, beta type, 4	PSMB4
