# Supplementary material for: Endothelial Cells' Activation and Apoptosis Induced by a Subset of Antibodies against Human Cytomegalovirus: Relevance to the Pathogenesis of Atherosclerosis
Source: PLoS One. 2007 May 30;2(5):e473. doi: 10.1371/journal.pone.0000473 (PMC1868596; doi:10.1371/journal.pone.0000473)
Supplement: Table S4 — Genes down-regulated by anti-UL122 antibodies. (0.03 MB XLS) [file pone.0000473.s005.xls]

## Sheet: H122 down  functions 27.07
Table S4: Genes down-regulated by anti-UL122 antibodies.
Probe Set ID	Gene access number	F.C. UL122 6h	F.C. UL122 12h	Gene decription	Gene symbol
210317_s_at	U28936.1	-2.6418	-1.29013	tyrosine 3-monooxygenase/tryptophan 5-monooxygenase activation protein, epsilon polypeptide	YWHAE
200935_at	NM_004343.2	-2.2398	-1.24755	calreticulin	CALR
219990_at	NM_024680.1	-2.082	-1.84781	hypothetical protein FLJ23311	FLJ23311
201627_s_at	NM_005542.1	-2.03976	-2.23961	insulin induced gene 1	INSIG1
214315_x_at	AI348935	-1.90616	-1.52577	calreticulin	CALR
211828_s_at	AF172268.1	-1.8942	-2.01586	Traf2 and NCK interacting kinase	KIAA0551
204338_s_at	NM_005613.2	-1.88763	-1.62343	regulator of G-protein signalling 4	RGS4
205534_at	NM_002589.1	-1.88169	-2.86661	BH-protocadherin (brain-heart)	PCDH7
212218_s_at	NM_012347.1	-1.84649	-1.71163	fatty acid synthase	FASN
205471_s_at	AW772082	-1.84488	-1.20436	dachshund homolog (Drosophila)	DACH
214156_at	AL050090.1	-1.82542	-2.1369	myosin VIIA and Rab interacting protein	MYRIP
204339_s_at	BC000737.1	-1.81634	-1.57547	regulator of G-protein signalling 4	RGS4
200914_x_at	BF589024	-1.75383	-1.85483	kinectin 1 (kinesin receptor)	KTN1
209355_s_at	AB000889.1	-1.75224	-1.41272	phosphatidic acid phosphatase type 2B	PPAP2B
212279_at	L19183.1	-1.74262	-2.41206	hypothetical protein MAC30	MAC30
207824_s_at	NM_002383.1	-1.73191	-1.1749	MYC-associated zinc finger protein (purine-binding transcription factor)	MAZ
202068_s_at	NM_000527.2	-1.71779	-2.01132	low density lipoprotein receptor (familial hypercholesterolemia)	LDLR
203108_at	NM_003979.2	-1.70671	-1.67766	retinoic acid induced 3	RAI3
201167_x_at	D13989.1	-1.69842	-1.21595	Rho GDP dissociation inhibitor (GDI) alpha	ARHGDIA
217518_at	BF056029	-1.69816	-1.69816	fer-1-like 3, myoferlin (C. elegans)	FER1L3
221750_at	BG035985	-1.69294	-2.58864	3-hydroxy-3-methylglutaryl-Coenzyme A synthase 1 (soluble)	HMGCS1
201251_at	NM_002654.1	-1.68155	-1.25626	pyruvate kinase, muscle	PKM2
214119_s_at	AI936769	-1.67659	-1.03696	FK506 binding protein 1A, 12kDa	FKBP1A
201626_at	BE300521	-1.66947	-2.45392	insulin induced gene 1	INSIG1
203888_at	NM_000361.1	-1.66857	-1.54801	thrombomodulin	THBD
201625_s_at	BE300521	-1.66651	-1.97619	insulin induced gene 1	INSIG1
219737_s_at	AI524125	-1.64804	-1.65413	Homo sapiens transcribed sequence with strong similarity to protein ref:NP_065136.1 (H.sapiens) protocadherin 9 precursor; cadherin superfamily protein VR4-11 [Homo sapiens]
207761_s_at	NM_014033.1	-1.64509	-1.94692	DKFZP586A0522 protein	DKFZP586A0522
204337_at	AL514445	-1.64414	-1.44767	regulator of G-protein signalling 4	RGS4
203887_s_at	NM_000361.1	-1.63745	-1.68093	thrombomodulin	THBD
204049_s_at	NM_014721.1	-1.63706	-2.44107	chromosome 6 open reading frame 56	C6orf56
209146_at	AV704962	-1.63521	-2.21361	sterol-C4-methyl oxidase-like	SC4MOL
203254_s_at	NM_006289.1	-1.62664	-1.17349	talin 1	TLN1
205034_at	NM_004702.1	-1.62229	-1.68506	cyclin E2	CCNE2
222162_s_at	AK023795.1	-1.61266	-1.30502	a disintegrin-like and metalloprotease (reprolysin type) with thrombospondin type 1 motif, 1	ADAMTS1
210042_s_at	AF073890.1	-1.59306	-1.47369	cathepsin Z	CTSZ
209897_s_at	AF055585.1	-1.58453	-2.11523	slit homolog 2 (Drosophila)	SLIT2
202539_s_at	AL518627	-1.58328	-1.86036	3-hydroxy-3-methylglutaryl-Coenzyme A reductase	HMGCR
201737_s_at	NM_005885.1	-1.58081	-1.78019	similar to S. cerevisiae SSM4	TEB4
210868_s_at	BC001305.1	-1.57635	-1.56866	ELOVL family member 6, elongation of long chain fatty acids (FEN1/Elo2, SUR4/Elo3-like, yeast)	ELOVL6
200832_s_at	AB032261.1	-1.57455	-1.88896	stearoyl-CoA desaturase (delta-9-desaturase)	SCD
209318_x_at	BG547855	-1.57292	-1.49326	pleiomorphic adenoma gene-like 1	PLAGL1
203810_at	BG252490	-1.5714	-1.38533	DnaJ (Hsp40) homolog, subfamily B, member 4	DNAJB4
203370_s_at	NM_005451.2	-1.56987	-1.00669	enigma (LIM domain protein)	ENIGMA
201790_s_at	AW150953	-1.56754	-1.51139	7-dehydrocholesterol reductase	DHCR7
208433_s_at	NM_017522.1	-1.56724	-1.56724	low density lipoprotein receptor-related protein 8, apolipoprotein e receptor	LRP8
214920_at	R33964	-1.55953	-1.55953	hypothetical protein LOC221981	LOC221981
213094_at	AL033377	-1.5523	-1.87512	G protein-coupled receptor 126	GPR126
206300_s_at	NM_002820.1	-1.55115	-2.67394	parathyroid hormone-like hormone	PTHLH
210186_s_at	BC005147.1	-1.54988	-1.09514	FK506 binding protein 1A, 12kDa	FKBP1A
200862_at	NM_014762.1	-1.54437	-1.95487	24-dehydrocholesterol reductase	DHCR24
212193_s_at	BE881529	-1.53173	-1.18332	likely ortholog of mouse la related protein	LARP
214793_at	X93921.1	-1.53154	-1.16232	dual specificity phosphatase 7	DUSP7
205581_s_at	NM_000603.1	-1.53142	-1.19659	nitric oxide synthase 3 (endothelial cell)	NOS3
213358_at	AB018345.1	-1.52339	-1.53828	KIAA0802 protein	KIAA0802
200831_s_at	AA678241	-1.51808	-1.542	stearoyl-CoA desaturase (delta-9-desaturase)	SCD
212016_s_at	AA679988	-1.51776	-1.18022	polypyrimidine tract binding protein 1	PTBP1
208881_x_at	BC005247.1	-1.50849	-1.73041	isopentenyl-diphosphate delta isomerase	IDI1
203811_s_at	NM_007034.2	-1.50195	-1.61272	DnaJ (Hsp40) homolog, subfamily B, member 4	DNAJB4
220512_at	NM_024767.1	-1.49842	-2.0472	deleted in liver cancer 1	DLC1
204048_s_at	NM_014721.1	-1.47993	-1.97876	chromosome 6 open reading frame 56	C6orf56
205656_at	NM_014459.1	-1.47336	-1.52596	protocadherin 17	PCDH17
203967_at	U77949.1	-1.46678	-2.1394	CDC6 cell division cycle 6 homolog (S. cerevisiae)	CDC6
212226_s_at	AL576654	-1.4622	-1.65981	phosphatidic acid phosphatase type 2B	PPAP2B
204615_x_at	NM_004508.1	-1.46091	-1.72025	isopentenyl-diphosphate delta isomerase	IDI1
204072_s_at	NM_023037.1	-1.45603	-1.78701	hypothetical protein CG003	13CDNA73
213107_at	N25621	-1.45415	-1.67897	Traf2 and NCK interacting kinase	KIAA0551
218350_s_at	NM_015895.1	-1.45196	-1.77421	geminin, DNA replication inhibitor	GMNN
201294_s_at	NM_015626.1	-1.4452	-1.79893	SOCS box-containing WD protein SWiP-1	WSB1
219957_at	NM_017987.1	-1.44312	-1.65012	RUN and FYVE domain containing 2	RUFY2
205528_s_at	X79990.1	-1.44183	-1.56571	core-binding factor, runt domain, alpha subunit 2; translocated to, 1; cyclin D-related	CBFA2T1
218782_s_at	NM_014109.1	-1.43167	-1.69075	PRO2000 protein	PRO2000
220651_s_at	NM_018518.1	-1.42505	-1.70773	MCM10 minichromosome maintenance deficient 10 (S. cerevisiae)	MCM10
208661_s_at	D84294.1	-1.42457	-1.68874	tetratricopeptide repeat domain 3	TTC3
202742_s_at	NM_002731.1	-1.42106	-1.61553	protein kinase, cAMP-dependent, catalytic, beta	PRKACB
212282_at	L19183.1	-1.41947	-2.08863	hypothetical protein MAC30	MAC30
209608_s_at	BC000408.1	-1.40412	-1.75211	acetyl-Coenzyme A acetyltransferase 2 (acetoacetyl Coenzyme A thiolase)	ACAT2
204529_s_at	AI961231	-1.40055	-1.54134	thymus high mobility group box protein TOX	TOX
209373_at	BC003179.1	-1.39821	-1.75387	BENE protein	BENE
209218_at	AF098865.1	-1.39723	-1.7899	squalene epoxidase	SQLE
213562_s_at	AA639705	-1.35739	-1.74709	squalene epoxidase	SQLE
213092_x_at	BF240590	-1.35567	-1.85991	KIAA0974 mRNA	KIAA0974
204467_s_at	NM_000345.2	-1.34956	-1.69547	synuclein, alpha (non A4 component of amyloid precursor)	SNCA
202314_at	NM_000786.1	-1.34542	-1.53427	cytochrome P450, family 51, subfamily A, polypeptide 1	CYP51A1
212281_s_at	L19183.1	-1.34291	-2.13446	hypothetical protein MAC30	MAC30
205934_at	NM_006226.1	-1.33955	-1.53977	phospholipase C-like 1	PLCL1
214319_at	W58342	-1.33404	-1.65837	hypothetical protein CG003	13CDNA73
211003_x_at	BC003551.1	-1.33274	-1.59569	transglutaminase 2 (C polypeptide, protein-glutamine-gamma-glutamyltransferase)	TGM2
211756_at	BC005961.1	-1.32693	-2.04637	parathyroid hormone-like hormone	PTHLH
202540_s_at	NM_000859.1	-1.32271	-1.86362	3-hydroxy-3-methylglutaryl-Coenzyme A reductase	HMGCR
204614_at	NM_002575.1	-1.31981	-1.53483	serine (or cysteine) proteinase inhibitor, clade B (ovalbumin), member 2	SERPINB2
201476_s_at	AI692974	-1.31367	-1.65349	ribonucleotide reductase M1 polypeptide	RRM1
210095_s_at	M31159.1	-1.30649	-1.92382	insulin-like growth factor binding protein 3	IGFBP3
213229_at	BF590131	-1.30128	-1.64303	Dicer1, Dcr-1 homolog (Drosophila)	DICER1
204318_s_at	NM_016426.1	-1.29047	-1.57744	G-2 and S-phase expressed 1	GTSE1
209049_s_at	BC001004.1	-1.29018	-1.58472	protein kinase C binding protein 1	PRKCBP1
210078_s_at	L39833.1	-1.28518	-1.53301	potassium voltage-gated channel, shaker-related subfamily, beta member 1	KCNAB1
219148_at	NM_018492.1	-1.28395	-1.79982	T-LAK cell-originated protein kinase	TOPK
201890_at	NM_001034.1	-1.27807	3.08545	ribonucleotide reductase M2 polypeptide	RRM2
211573_x_at	M98478.1	-1.27769	-1.59734	transglutaminase 2 (C polypeptide, protein-glutamine-gamma-glutamyltransferase)	TGM2
206940_s_at	NM_006237.1	-1.27696	-1.53135	POU domain, class 4, transcription factor 1	POU4F1
219014_at	NM_016619.1	-1.27575	-1.6173	placenta-specific 8	PLAC8
211423_s_at	D85181.1	-1.27494	-1.56912	sterol-C5-desaturase (ERG3 delta-5-desaturase homolog, fungal)-like	SC5DL
201920_at	NM_005415.2	-1.27128	-1.67943	solute carrier family 20 (phosphate transporter), member 1	SLC20A1
205542_at	NM_012449.1	-1.27081	-1.54213	six transmembrane epithelial antigen of the prostate	STEAP
215577_at	AU146791	-1.26812	-1.53422	Homo sapiens transcribed sequences
218883_s_at	NM_024629.1	-1.2599	-1.99916	hypothetical protein FLJ23468	FLJ23468
205097_at	AI025519	-1.24444	-2.56076	solute carrier family 26 (sulfate transporter), member 2	SLC26A2
205523_at	U43328.1	-1.22748	-1.78016	cartilage linking protein 1	CRTL1
203243_s_at	NM_006457.1	-1.22655	-1.83475	LIM protein (similar to rat protein kinase C-binding enigma)	LIM
207943_x_at	NM_006718.1	-1.21344	-1.54568	pleiomorphic adenoma gene-like 1	PLAGL1
212158_at	J04621.1	-1.2094	-1.51728	syndecan 2 (heparan sulfate proteoglycan 1, cell surface-associated, fibroglycan)	SDC2
222036_s_at	AI859865	-1.2032	-1.72092	MCM4 minichromosome maintenance deficient 4 (S. cerevisiae)	MCM4
218585_s_at	NM_016448.1	-1.19331	-1.55211	RA-regulated nuclear matrix-associated protein	RAMP
203665_at	NM_002133.1	-1.19051	-1.57376	heme oxygenase (decycling) 1	HMOX1
202173_s_at	NM_007146.1	-1.18861	-1.56161	zinc finger protein 161	ZNF161
205381_at	NM_005824.1	-1.18316	-1.66433	leucine rich repeat containing 17	LRRC17
204026_s_at	NM_007057.1	-1.17558	-1.70574	ZW10 interactor	ZWINT
201730_s_at	BF110993	-1.17418	-1.81098	translocated promoter region (to activated MET oncogene)	TPR
212730_at	AK026420.1	-1.17042	-1.52513	desmuslin	DMN
205822_s_at	NM_002130.1	-1.16791	-1.52429	3-hydroxy-3-methylglutaryl-Coenzyme A synthase 1 (soluble)	HMGCS1
202609_at	NM_004447.1	-1.16628	-1.53535	epidermal growth factor receptor pathway substrate 8	EPS8
218663_at	NM_022346.1	-1.16019	-1.61813	chromosome condensation protein G	HCAP-G
213684_s_at	BF671400	-1.15603	-1.9474	Homo sapiens transcribed sequence with moderate similarity to protein ref:NP_006448.1 (H.sapiens) LIM protein (similar to rat protein kinase C-binding enigma) [Homo sapiens]
203362_s_at	NM_002358.2	-1.15368	-1.53763	MAD2 mitotic arrest deficient-like 1 (yeast)	MAD2L1
205005_s_at	AW293531	-1.15205	-1.55857	N-myristoyltransferase 2	NMT2
202412_s_at	AW499935	-1.14797	-1.53425	ubiquitin specific protease 1	USP1
210549_s_at	U58913.1	-1.14552	-1.63748	chemokine (C-C motif) ligand 23	CCL23
201151_s_at	NM_021038.1	-1.13883	-1.519	muscleblind-like (Drosophila)	MBNL1
204602_at	NM_012242.1	-1.13449	-1.75198	dickkopf homolog 1 (Xenopus laevis)	DKK1
203102_s_at	NM_002408.2	-1.13152	-1.61616	mannosyl (alpha-1,6-)-glycoprotein beta-1,2-N-acetylglucosaminyltransferase	MGAT2
212327_at	AK027231.1	-1.13099	-1.54612	KIAA1102 protein	KIAA1102
218662_s_at	NM_022346.1	-1.12879	-1.55288	chromosome condensation protein G	HCAP-G
202254_at	AB007900.1	-1.11539	-1.59493	signal-induced proliferation-associated 1-like 1	KIAA0440
213007_at	BG478677	-1.11465	-1.62955	polymerase (DNA directed), gamma	POLG
219802_at	NM_024854.1	-1.11225	-1.53175	hypothetical protein FLJ22028	FLJ22028
212224_at	NM_000689.1	-1.11037	-1.72853	aldehyde dehydrogenase 1 family, member A1	ALDH1A1
210793_s_at	U41815.1	-1.04788	-1.83872	nucleoporin 98kDa	NUP98
212297_at	BF218804	-1.04682	-1.54526	hypothetical protein FLJ20986	FLJ20986
204444_at	NM_004523.2	-1.0172	-1.62266	kinesin family member 11	KIF11
