# Supplementary material for: Endothelial Cells' Activation and Apoptosis Induced by a Subset of Antibodies against Human Cytomegalovirus: Relevance to the Pathogenesis of Atherosclerosis
Source: PLoS One. 2007 May 30;2(5):e473. doi: 10.1371/journal.pone.0000473 (PMC1868596; doi:10.1371/journal.pone.0000473)
Supplement: Table S5 — Genes up-regulated by both anti-UL28 and anti-US122 IgG antibodies. (0.02 MB XLS) [file pone.0000473.s006.xls]

## Sheet: Foglio1
Table S5: Genes up-regulated by both anti-UL28 and anti-US122 IgG antibodies.
Gene access number	Gene description						Symbol	UL28 F.C. 6h	UL28 F.C. 12 h	US122 F.C. 6h	US122 F.C.12h
NM_004915.3	ATP-binding cassette, sub-family G (WHITE), member 1						ABCG1	1.54085	1.42145	3.11956	2.85562
NM_001227.3	caspase 7, apoptosis-related cysteine protease						CASP7	1.60631	1.30855	1.68653	1.35126
S69738.1	chemokine (C-C motif) ligand 2						CCL2	2.4599	1.98265	19.6538	16.6252
NM_004591.1	chemokine (C-C motif) ligand 20						CCL20	1.63033	1.4226	7.59834	4.78946
NM_001511.1	chemokine (C-X-C motif) ligand 1 (melanoma growth stimulating activity, alpha)						CXCL1	3.31739	1.62594	6.26297	4.56406
M57731.1	chemokine (C-X-C motif) ligand 2						CXCL2	4.21318	2.71726	9.56381	6.8364
NM_002090.2	chemokine (C-X-C motif) ligand 3						CXCL3	1.62389	1.40095	10.7902	6.15174
AJ224869	chemokine (C-X-C motif) receptor 4						CXCR4	2.23919	1.98753	1.83585	2.17889
AL023584	human immunodeficiency virus type I enhancer binding protein 2						HIVEP2	1.53333	1	1.72703	1.49248
NM_000201.1	intercellular adhesion molecule 1 (CD54), human rhinovirus receptor						ICAM1	1.60065	1.33451	8.33414	5.60385
NM_012223.2	myosin IB						MYO1B	1.16986	1.54181	1.25293	2.49207
NM_020529.1	nuclear factor of kappa light polypeptide gene enhancer in B-cells inhibitor, alpha						NFKBIA	2.39574	1.75384	2.69916	2.26916
AF065214.1	phospholipase A2, group IVC (cytosolic, calcium-independent)						PLA2G4C	3.36057	3.63921	5.12087	10.8474
AF030297.1	G protein-coupled receptor						RDC1	3.65806	2.23568	2.52267	1.59816
NM_006509.2	v-rel reticuloendotheliosis viral oncogene homolog B						RELB	1.54421	1.45759	1.99874	1.99631
NM_000450.1	selectin E (endothelial adhesion molecule 1)						SELE	5.94602	1.79302	1.69153	1.63849
NM_005414.2	SKI-like						SKIL	1.83917	1.83167	31.1583	15.0443
NM_000593.5	transporter 1, ATP-binding cassette, sub-family B (MDR/TAP)						TAP1	1.98266	1.85065	1.62585	1.10936
NM_003199.1	transcription factor 4						TCF4	1.79403	1.56751	1.82596	2.14805
NM_003810.2	tumor necrosis factor (ligand) superfamily, member 10						TNFSF10	1.00636	1.58257	2.20557	3.15216
NM_006290.2	tumor necrosis factor, alpha-induced protein 3						TNFAIP3	1.70301	1.50081	2.70987	2.44141
NM_001078.2	vascular cell adhesion molecule 1						VCAM1	3.76266	2.05962	18.8725	6.1172
NM_006260.2	DnaJ (Hsp40) homolog, subfamily C, member 3						DNAJC3	1.77936	1.65394	1.18708	1.63298
NM_003489.2	nuclear receptor interacting protein 1						NRIP1	11.8624	8.1217	1.66857	1.59569
NM_005239.4	v-ets erythroblastosis virus E26 oncogene homolog 2						ETS2	3.20509	2.34206	1.26085	1.53175
